# Supplementary material for: The master virulence regulator PhoP dictates carbon metabolism by controlling cyclic AMP synthesis in Salmonella
Source: PLoS Biol. 2025 Dec 18;23(12):e3003566. doi: 10.1371/journal.pbio.3003566 (PMC12714265; doi:10.1371/journal.pbio.3003566)
Supplement: S1 Data — (XLSX) [file pbio.3003566.s001.xlsx]

## Sheet: Fig. 1B-1E; S1A-S1B
Strain	Genotype	Mg	Carbon	Key_ID	Mask	Replicate	Compound	Compound_ID	Abundance
14028s	wild-type	10.0 mM	Glycerol	A1	A	1	Glycine	Amino acids	-0.756338
14028s	wild-type	10.0 mM	Glycerol	A2	A	2	Glycine	Amino acids	-0.86845
14028s	wild-type	10.0 mM	Glycerol	A3	A	3	Glycine	Amino acids	-0.921395
14028s	wild-type	0.01 mM	Glycerol	B1	B	1	Glycine	Amino acids	0.0599725
14028s	wild-type	0.01 mM	Glycerol	B2	B	2	Glycine	Amino acids	-0.0624762
14028s	wild-type	0.01 mM	Glycerol	B3	B	3	Glycine	Amino acids	0.372145
EG6503	phoP	0.01 mM	Glycerol	C1	C	1	Glycine	Amino acids	0.14223
EG6503	phoP	0.01 mM	Glycerol	C2	C	2	Glycine	Amino acids	0.229881
EG6503	phoP	0.01 mM	Glycerol	C3	C	3	Glycine	Amino acids	0.264722
EG17048	mgtA mgtB	0.01 mM	Glycerol	D1	D	1	Glycine	Amino acids	0.446163
EG17048	mgtA mgtB	0.01 mM	Glycerol	D2	D	2	Glycine	Amino acids	0.500332
EG17048	mgtA mgtB	0.01 mM	Glycerol	D3	D	3	Glycine	Amino acids	0.585798
EL4	mgtC	0.01 mM	Glycerol	E1	E	1	Glycine	Amino acids	-0.00617015
EL4	mgtC	0.01 mM	Glycerol	E2	E	2	Glycine	Amino acids	-0.0534673
EL4	mgtC	0.01 mM	Glycerol	E3	E	3	Glycine	Amino acids	0.0670527
14028s	wild-type	10.0 mM	Glycerol	A1	A	1	Pyruvate	Glycolysis and gluconeogenesis	0.737673
14028s	wild-type	10.0 mM	Glycerol	A2	A	2	Pyruvate	Glycolysis and gluconeogenesis	0.798587
14028s	wild-type	10.0 mM	Glycerol	A3	A	3	Pyruvate	Glycolysis and gluconeogenesis	0.646321
14028s	wild-type	0.01 mM	Glycerol	B1	B	1	Pyruvate	Glycolysis and gluconeogenesis	-0.17656
14028s	wild-type	0.01 mM	Glycerol	B2	B	2	Pyruvate	Glycolysis and gluconeogenesis	-0.146247
14028s	wild-type	0.01 mM	Glycerol	B3	B	3	Pyruvate	Glycolysis and gluconeogenesis	-0.112997
EG6503	phoP	0.01 mM	Glycerol	C1	C	1	Pyruvate	Glycolysis and gluconeogenesis	-0.379408
EG6503	phoP	0.01 mM	Glycerol	C2	C	2	Pyruvate	Glycolysis and gluconeogenesis	-0.289815
EG6503	phoP	0.01 mM	Glycerol	C3	C	3	Pyruvate	Glycolysis and gluconeogenesis	0.135971
EG17048	mgtA mgtB	0.01 mM	Glycerol	D1	D	1	Pyruvate	Glycolysis and gluconeogenesis	0.387992
EG17048	mgtA mgtB	0.01 mM	Glycerol	D2	D	2	Pyruvate	Glycolysis and gluconeogenesis	-0.369286
EG17048	mgtA mgtB	0.01 mM	Glycerol	D3	D	3	Pyruvate	Glycolysis and gluconeogenesis	-0.345934
EL4	mgtC	0.01 mM	Glycerol	E1	E	1	Pyruvate	Glycolysis and gluconeogenesis	-0.580774
EL4	mgtC	0.01 mM	Glycerol	E2	E	2	Pyruvate	Glycolysis and gluconeogenesis	-0.225952
EL4	mgtC	0.01 mM	Glycerol	E3	E	3	Pyruvate	Glycolysis and gluconeogenesis	-0.0795707
14028s	wild-type	10.0 mM	Glycerol	A1	A	1	Alanine (Sarcosine)	Amino acids	-0.499652
14028s	wild-type	10.0 mM	Glycerol	A2	A	2	Alanine (Sarcosine)	Amino acids	0.0711728
14028s	wild-type	10.0 mM	Glycerol	A3	A	3	Alanine (Sarcosine)	Amino acids	0.0648294
14028s	wild-type	0.01 mM	Glycerol	B1	B	1	Alanine (Sarcosine)	Amino acids	-0.176548
14028s	wild-type	0.01 mM	Glycerol	B2	B	2	Alanine (Sarcosine)	Amino acids	-0.00863567
14028s	wild-type	0.01 mM	Glycerol	B3	B	3	Alanine (Sarcosine)	Amino acids	-0.001261
EG6503	phoP	0.01 mM	Glycerol	C1	C	1	Alanine (Sarcosine)	Amino acids	-0.161746
EG6503	phoP	0.01 mM	Glycerol	C2	C	2	Alanine (Sarcosine)	Amino acids	0.00400479
EG6503	phoP	0.01 mM	Glycerol	C3	C	3	Alanine (Sarcosine)	Amino acids	-0.1578
EG17048	mgtA mgtB	0.01 mM	Glycerol	D1	D	1	Alanine (Sarcosine)	Amino acids	0.129598
EG17048	mgtA mgtB	0.01 mM	Glycerol	D2	D	2	Alanine (Sarcosine)	Amino acids	0.336343
EG17048	mgtA mgtB	0.01 mM	Glycerol	D3	D	3	Alanine (Sarcosine)	Amino acids	0.5669
EL4	mgtC	0.01 mM	Glycerol	E1	E	1	Alanine (Sarcosine)	Amino acids	-0.204238
EL4	mgtC	0.01 mM	Glycerol	E2	E	2	Alanine (Sarcosine)	Amino acids	-0.182783
EL4	mgtC	0.01 mM	Glycerol	E3	E	3	Alanine (Sarcosine)	Amino acids	0.219816
14028s	wild-type	10.0 mM	Glycerol	A1	A	1	Serine	Amino acids	0.165447
14028s	wild-type	10.0 mM	Glycerol	A2	A	2	Serine	Amino acids	-0.368278
14028s	wild-type	10.0 mM	Glycerol	A3	A	3	Serine	Amino acids	0.284067
14028s	wild-type	0.01 mM	Glycerol	B1	B	1	Serine	Amino acids	0.413658
14028s	wild-type	0.01 mM	Glycerol	B2	B	2	Serine	Amino acids	0.533608
14028s	wild-type	0.01 mM	Glycerol	B3	B	3	Serine	Amino acids	0.162799
EG6503	phoP	0.01 mM	Glycerol	C1	C	1	Serine	Amino acids	0.077872
EG6503	phoP	0.01 mM	Glycerol	C2	C	2	Serine	Amino acids	-0.176705
EG6503	phoP	0.01 mM	Glycerol	C3	C	3	Serine	Amino acids	-0.0268831
EG17048	mgtA mgtB	0.01 mM	Glycerol	D1	D	1	Serine	Amino acids	0.256952
EG17048	mgtA mgtB	0.01 mM	Glycerol	D2	D	2	Serine	Amino acids	-0.131276
EG17048	mgtA mgtB	0.01 mM	Glycerol	D3	D	3	Serine	Amino acids	0.569604
EL4	mgtC	0.01 mM	Glycerol	E1	E	1	Serine	Amino acids	-0.828052
EL4	mgtC	0.01 mM	Glycerol	E2	E	2	Serine	Amino acids	-0.401578
EL4	mgtC	0.01 mM	Glycerol	E3	E	3	Serine	Amino acids	-0.531237
14028s	wild-type	10.0 mM	Glycerol	A1	A	1	Glycerate	Glyoxylate and dicarboxylate metabolism	-0.692115
14028s	wild-type	10.0 mM	Glycerol	A2	A	2	Glycerate	Glyoxylate and dicarboxylate metabolism	-0.790943
14028s	wild-type	10.0 mM	Glycerol	A3	A	3	Glycerate	Glyoxylate and dicarboxylate metabolism	-0.762184
14028s	wild-type	0.01 mM	Glycerol	B1	B	1	Glycerate	Glyoxylate and dicarboxylate metabolism	0.714036
14028s	wild-type	0.01 mM	Glycerol	B2	B	2	Glycerate	Glyoxylate and dicarboxylate metabolism	0.612531
14028s	wild-type	0.01 mM	Glycerol	B3	B	3	Glycerate	Glyoxylate and dicarboxylate metabolism	1.0154
EG6503	phoP	0.01 mM	Glycerol	C1	C	1	Glycerate	Glyoxylate and dicarboxylate metabolism	-0.32922
EG6503	phoP	0.01 mM	Glycerol	C2	C	2	Glycerate	Glyoxylate and dicarboxylate metabolism	-0.436808
EG6503	phoP	0.01 mM	Glycerol	C3	C	3	Glycerate	Glyoxylate and dicarboxylate metabolism	-0.46346
EG17048	mgtA mgtB	0.01 mM	Glycerol	D1	D	1	Glycerate	Glyoxylate and dicarboxylate metabolism	0.458898
EG17048	mgtA mgtB	0.01 mM	Glycerol	D2	D	2	Glycerate	Glyoxylate and dicarboxylate metabolism	0.363483
EG17048	mgtA mgtB	0.01 mM	Glycerol	D3	D	3	Glycerate	Glyoxylate and dicarboxylate metabolism	0.43594
EL4	mgtC	0.01 mM	Glycerol	E1	E	1	Glycerate	Glyoxylate and dicarboxylate metabolism	-0.327176
EL4	mgtC	0.01 mM	Glycerol	E2	E	2	Glycerate	Glyoxylate and dicarboxylate metabolism	0.109777
EL4	mgtC	0.01 mM	Glycerol	E3	E	3	Glycerate	Glyoxylate and dicarboxylate metabolism	0.0918382
14028s	wild-type	10.0 mM	Glycerol	A1	A	1	Uracil	Nucleosides, nucleotides, and analogues	-1.29751
14028s	wild-type	10.0 mM	Glycerol	A2	A	2	Uracil	Nucleosides, nucleotides, and analogues	-1.45817
14028s	wild-type	10.0 mM	Glycerol	A3	A	3	Uracil	Nucleosides, nucleotides, and analogues	-0.651435
14028s	wild-type	0.01 mM	Glycerol	B1	B	1	Uracil	Nucleosides, nucleotides, and analogues	0.428952
14028s	wild-type	0.01 mM	Glycerol	B2	B	2	Uracil	Nucleosides, nucleotides, and analogues	0.243544
14028s	wild-type	0.01 mM	Glycerol	B3	B	3	Uracil	Nucleosides, nucleotides, and analogues	0.922133
EG6503	phoP	0.01 mM	Glycerol	C1	C	1	Uracil	Nucleosides, nucleotides, and analogues	0.264782
EG6503	phoP	0.01 mM	Glycerol	C2	C	2	Uracil	Nucleosides, nucleotides, and analogues	-0.0275952
EG6503	phoP	0.01 mM	Glycerol	C3	C	3	Uracil	Nucleosides, nucleotides, and analogues	0.116564
EG17048	mgtA mgtB	0.01 mM	Glycerol	D1	D	1	Uracil	Nucleosides, nucleotides, and analogues	0.304445
EG17048	mgtA mgtB	0.01 mM	Glycerol	D2	D	2	Uracil	Nucleosides, nucleotides, and analogues	0.477026
EG17048	mgtA mgtB	0.01 mM	Glycerol	D3	D	3	Uracil	Nucleosides, nucleotides, and analogues	0.488191
EL4	mgtC	0.01 mM	Glycerol	E1	E	1	Uracil	Nucleosides, nucleotides, and analogues	-0.236249
EL4	mgtC	0.01 mM	Glycerol	E2	E	2	Uracil	Nucleosides, nucleotides, and analogues	0.135592
EL4	mgtC	0.01 mM	Glycerol	E3	E	3	Uracil	Nucleosides, nucleotides, and analogues	0.289727
14028s	wild-type	10.0 mM	Glycerol	A1	A	1	Proline	Amino acids	-0.936365
14028s	wild-type	10.0 mM	Glycerol	A2	A	2	Proline	Amino acids	-1.08836
14028s	wild-type	10.0 mM	Glycerol	A3	A	3	Proline	Amino acids	-0.337379
14028s	wild-type	0.01 mM	Glycerol	B1	B	1	Proline	Amino acids	-0.145864
14028s	wild-type	0.01 mM	Glycerol	B2	B	2	Proline	Amino acids	0.00372128
14028s	wild-type	0.01 mM	Glycerol	B3	B	3	Proline	Amino acids	0.0378184
EG6503	phoP	0.01 mM	Glycerol	C1	C	1	Proline	Amino acids	0.145753
EG6503	phoP	0.01 mM	Glycerol	C2	C	2	Proline	Amino acids	0.275631
EG6503	phoP	0.01 mM	Glycerol	C3	C	3	Proline	Amino acids	0.32309
EG17048	mgtA mgtB	0.01 mM	Glycerol	D1	D	1	Proline	Amino acids	0.544056
EG17048	mgtA mgtB	0.01 mM	Glycerol	D2	D	2	Proline	Amino acids	0.391683
EG17048	mgtA mgtB	0.01 mM	Glycerol	D3	D	3	Proline	Amino acids	0.455328
EL4	mgtC	0.01 mM	Glycerol	E1	E	1	Proline	Amino acids	0.143009
EL4	mgtC	0.01 mM	Glycerol	E2	E	2	Proline	Amino acids	0.0383774
EL4	mgtC	0.01 mM	Glycerol	E3	E	3	Proline	Amino acids	0.149502
14028s	wild-type	10.0 mM	Glycerol	A1	A	1	Fumarate	TCA cycle	0.0530911
14028s	wild-type	10.0 mM	Glycerol	A2	A	2	Fumarate	TCA cycle	-0.162648
14028s	wild-type	10.0 mM	Glycerol	A3	A	3	Fumarate	TCA cycle	0.0688931
14028s	wild-type	0.01 mM	Glycerol	B1	B	1	Fumarate	TCA cycle	-0.104224
14028s	wild-type	0.01 mM	Glycerol	B2	B	2	Fumarate	TCA cycle	-0.303746
14028s	wild-type	0.01 mM	Glycerol	B3	B	3	Fumarate	TCA cycle	0.0510147
EG6503	phoP	0.01 mM	Glycerol	C1	C	1	Fumarate	TCA cycle	-0.00215338
EG6503	phoP	0.01 mM	Glycerol	C2	C	2	Fumarate	TCA cycle	0.116345
EG6503	phoP	0.01 mM	Glycerol	C3	C	3	Fumarate	TCA cycle	-0.086835
EG17048	mgtA mgtB	0.01 mM	Glycerol	D1	D	1	Fumarate	TCA cycle	0.761648
EG17048	mgtA mgtB	0.01 mM	Glycerol	D2	D	2	Fumarate	TCA cycle	0.326354
EG17048	mgtA mgtB	0.01 mM	Glycerol	D3	D	3	Fumarate	TCA cycle	0.255522
EL4	mgtC	0.01 mM	Glycerol	E1	E	1	Fumarate	TCA cycle	-0.634493
EL4	mgtC	0.01 mM	Glycerol	E2	E	2	Fumarate	TCA cycle	-0.271808
EL4	mgtC	0.01 mM	Glycerol	E3	E	3	Fumarate	TCA cycle	-0.0669613
14028s	wild-type	10.0 mM	Glycerol	A1	A	1	Valine (Betaine)	Amino acids	-0.653806
14028s	wild-type	10.0 mM	Glycerol	A2	A	2	Valine (Betaine)	Amino acids	-0.0904559
14028s	wild-type	10.0 mM	Glycerol	A3	A	3	Valine (Betaine)	Amino acids	-0.16565
14028s	wild-type	0.01 mM	Glycerol	B1	B	1	Valine (Betaine)	Amino acids	-0.199261
14028s	wild-type	0.01 mM	Glycerol	B2	B	2	Valine (Betaine)	Amino acids	-0.138113
14028s	wild-type	0.01 mM	Glycerol	B3	B	3	Valine (Betaine)	Amino acids	-0.232522
EG6503	phoP	0.01 mM	Glycerol	C1	C	1	Valine (Betaine)	Amino acids	0.0879691
EG6503	phoP	0.01 mM	Glycerol	C2	C	2	Valine (Betaine)	Amino acids	0.245115
EG6503	phoP	0.01 mM	Glycerol	C3	C	3	Valine (Betaine)	Amino acids	0.377538
EG17048	mgtA mgtB	0.01 mM	Glycerol	D1	D	1	Valine (Betaine)	Amino acids	0.145279
EG17048	mgtA mgtB	0.01 mM	Glycerol	D2	D	2	Valine (Betaine)	Amino acids	0.368341
EG17048	mgtA mgtB	0.01 mM	Glycerol	D3	D	3	Valine (Betaine)	Amino acids	0.430734
EL4	mgtC	0.01 mM	Glycerol	E1	E	1	Valine (Betaine)	Amino acids	0.145626
EL4	mgtC	0.01 mM	Glycerol	E2	E	2	Valine (Betaine)	Amino acids	-0.249837
EL4	mgtC	0.01 mM	Glycerol	E3	E	3	Valine (Betaine)	Amino acids	-0.0709591
14028s	wild-type	10.0 mM	Glycerol	A1	A	1	Succinate (Methylmalonate)	TCA cycle	-0.268969
14028s	wild-type	10.0 mM	Glycerol	A2	A	2	Succinate (Methylmalonate)	TCA cycle	-0.64452
14028s	wild-type	10.0 mM	Glycerol	A3	A	3	Succinate (Methylmalonate)	TCA cycle	-0.214964
14028s	wild-type	0.01 mM	Glycerol	B1	B	1	Succinate (Methylmalonate)	TCA cycle	0.0541292
14028s	wild-type	0.01 mM	Glycerol	B2	B	2	Succinate (Methylmalonate)	TCA cycle	0.159074
14028s	wild-type	0.01 mM	Glycerol	B3	B	3	Succinate (Methylmalonate)	TCA cycle	-0.000793029
EG6503	phoP	0.01 mM	Glycerol	C1	C	1	Succinate (Methylmalonate)	TCA cycle	0.5179
EG6503	phoP	0.01 mM	Glycerol	C2	C	2	Succinate (Methylmalonate)	TCA cycle	0.271087
EG6503	phoP	0.01 mM	Glycerol	C3	C	3	Succinate (Methylmalonate)	TCA cycle	-0.125136
EG17048	mgtA mgtB	0.01 mM	Glycerol	D1	D	1	Succinate (Methylmalonate)	TCA cycle	0.627017
EG17048	mgtA mgtB	0.01 mM	Glycerol	D2	D	2	Succinate (Methylmalonate)	TCA cycle	0.286731
EG17048	mgtA mgtB	0.01 mM	Glycerol	D3	D	3	Succinate (Methylmalonate)	TCA cycle	0.14674
EL4	mgtC	0.01 mM	Glycerol	E1	E	1	Succinate (Methylmalonate)	TCA cycle	-0.309299
EL4	mgtC	0.01 mM	Glycerol	E2	E	2	Succinate (Methylmalonate)	TCA cycle	-0.107124
EL4	mgtC	0.01 mM	Glycerol	E3	E	3	Succinate (Methylmalonate)	TCA cycle	-0.391873
14028s	wild-type	10.0 mM	Glycerol	A1	A	1	Threonine (Homoserine)	Amino acids	0.110029
14028s	wild-type	10.0 mM	Glycerol	A2	A	2	Threonine (Homoserine)	Amino acids	0.0737544
14028s	wild-type	10.0 mM	Glycerol	A3	A	3	Threonine (Homoserine)	Amino acids	-0.260849
14028s	wild-type	0.01 mM	Glycerol	B1	B	1	Threonine (Homoserine)	Amino acids	0.18569
14028s	wild-type	0.01 mM	Glycerol	B2	B	2	Threonine (Homoserine)	Amino acids	-0.0358891
14028s	wild-type	0.01 mM	Glycerol	B3	B	3	Threonine (Homoserine)	Amino acids	-0.0488251
EG6503	phoP	0.01 mM	Glycerol	C1	C	1	Threonine (Homoserine)	Amino acids	0.117596
EG6503	phoP	0.01 mM	Glycerol	C2	C	2	Threonine (Homoserine)	Amino acids	-0.0883557
EG6503	phoP	0.01 mM	Glycerol	C3	C	3	Threonine (Homoserine)	Amino acids	-0.00962224
EG17048	mgtA mgtB	0.01 mM	Glycerol	D1	D	1	Threonine (Homoserine)	Amino acids	-0.438118
EG17048	mgtA mgtB	0.01 mM	Glycerol	D2	D	2	Threonine (Homoserine)	Amino acids	0.104281
EG17048	mgtA mgtB	0.01 mM	Glycerol	D3	D	3	Threonine (Homoserine)	Amino acids	0.562147
EL4	mgtC	0.01 mM	Glycerol	E1	E	1	Threonine (Homoserine)	Amino acids	0.0959272
EL4	mgtC	0.01 mM	Glycerol	E2	E	2	Threonine (Homoserine)	Amino acids	-0.209205
EL4	mgtC	0.01 mM	Glycerol	E3	E	3	Threonine (Homoserine)	Amino acids	-0.158561
14028s	wild-type	10.0 mM	Glycerol	A1	A	1	Nicotinate	Nucleosides, nucleotides, and analogues	-0.637331
14028s	wild-type	10.0 mM	Glycerol	A2	A	2	Nicotinate	Nucleosides, nucleotides, and analogues	-0.620131
14028s	wild-type	10.0 mM	Glycerol	A3	A	3	Nicotinate	Nucleosides, nucleotides, and analogues	-0.580593
14028s	wild-type	0.01 mM	Glycerol	B1	B	1	Nicotinate	Nucleosides, nucleotides, and analogues	0.0576181
14028s	wild-type	0.01 mM	Glycerol	B2	B	2	Nicotinate	Nucleosides, nucleotides, and analogues	0.0317624
14028s	wild-type	0.01 mM	Glycerol	B3	B	3	Nicotinate	Nucleosides, nucleotides, and analogues	0.430742
EG6503	phoP	0.01 mM	Glycerol	C1	C	1	Nicotinate	Nucleosides, nucleotides, and analogues	-0.245833
EG6503	phoP	0.01 mM	Glycerol	C2	C	2	Nicotinate	Nucleosides, nucleotides, and analogues	-0.134273
EG6503	phoP	0.01 mM	Glycerol	C3	C	3	Nicotinate	Nucleosides, nucleotides, and analogues	-0.179625
EG17048	mgtA mgtB	0.01 mM	Glycerol	D1	D	1	Nicotinate	Nucleosides, nucleotides, and analogues	0.881217
EG17048	mgtA mgtB	0.01 mM	Glycerol	D2	D	2	Nicotinate	Nucleosides, nucleotides, and analogues	0.490938
EG17048	mgtA mgtB	0.01 mM	Glycerol	D3	D	3	Nicotinate	Nucleosides, nucleotides, and analogues	0.873588
EL4	mgtC	0.01 mM	Glycerol	E1	E	1	Nicotinate	Nucleosides, nucleotides, and analogues	-0.453849
EL4	mgtC	0.01 mM	Glycerol	E2	E	2	Nicotinate	Nucleosides, nucleotides, and analogues	-0.107978
EL4	mgtC	0.01 mM	Glycerol	E3	E	3	Nicotinate	Nucleosides, nucleotides, and analogues	0.193748
14028s	wild-type	10.0 mM	Glycerol	A1	A	1	Taurine	Other	-0.735836
14028s	wild-type	10.0 mM	Glycerol	A2	A	2	Taurine	Other	-0.162249
14028s	wild-type	10.0 mM	Glycerol	A3	A	3	Taurine	Other	-0.640067
14028s	wild-type	0.01 mM	Glycerol	B1	B	1	Taurine	Other	0.290654
14028s	wild-type	0.01 mM	Glycerol	B2	B	2	Taurine	Other	0.426125
14028s	wild-type	0.01 mM	Glycerol	B3	B	3	Taurine	Other	-0.155089
EG6503	phoP	0.01 mM	Glycerol	C1	C	1	Taurine	Other	1.11325
EG6503	phoP	0.01 mM	Glycerol	C2	C	2	Taurine	Other	-0.487357
EG6503	phoP	0.01 mM	Glycerol	C3	C	3	Taurine	Other	0.41348
EG17048	mgtA mgtB	0.01 mM	Glycerol	D1	D	1	Taurine	Other	-0.345676
EG17048	mgtA mgtB	0.01 mM	Glycerol	D2	D	2	Taurine	Other	0.386785
EG17048	mgtA mgtB	0.01 mM	Glycerol	D3	D	3	Taurine	Other	0.114354
EL4	mgtC	0.01 mM	Glycerol	E1	E	1	Taurine	Other	0.0312618
EL4	mgtC	0.01 mM	Glycerol	E2	E	2	Taurine	Other	0.120419
EL4	mgtC	0.01 mM	Glycerol	E3	E	3	Taurine	Other	-0.370054
14028s	wild-type	10.0 mM	Glycerol	A1	A	1	Thymine	Nucleosides, nucleotides, and analogues	-0.890397
14028s	wild-type	10.0 mM	Glycerol	A2	A	2	Thymine	Nucleosides, nucleotides, and analogues	-0.439472
14028s	wild-type	10.0 mM	Glycerol	A3	A	3	Thymine	Nucleosides, nucleotides, and analogues	-0.508242
14028s	wild-type	0.01 mM	Glycerol	B1	B	1	Thymine	Nucleosides, nucleotides, and analogues	0.611446
14028s	wild-type	0.01 mM	Glycerol	B2	B	2	Thymine	Nucleosides, nucleotides, and analogues	0.31995
14028s	wild-type	0.01 mM	Glycerol	B3	B	3	Thymine	Nucleosides, nucleotides, and analogues	0.719744
EG6503	phoP	0.01 mM	Glycerol	C1	C	1	Thymine	Nucleosides, nucleotides, and analogues	0.0455828
EG6503	phoP	0.01 mM	Glycerol	C2	C	2	Thymine	Nucleosides, nucleotides, and analogues	-0.18032
EG6503	phoP	0.01 mM	Glycerol	C3	C	3	Thymine	Nucleosides, nucleotides, and analogues	-0.0862434
EG17048	mgtA mgtB	0.01 mM	Glycerol	D1	D	1	Thymine	Nucleosides, nucleotides, and analogues	0.130386
EG17048	mgtA mgtB	0.01 mM	Glycerol	D2	D	2	Thymine	Nucleosides, nucleotides, and analogues	-0.0567284
EG17048	mgtA mgtB	0.01 mM	Glycerol	D3	D	3	Thymine	Nucleosides, nucleotides, and analogues	0.00959451
EL4	mgtC	0.01 mM	Glycerol	E1	E	1	Thymine	Nucleosides, nucleotides, and analogues	-0.0533717
EL4	mgtC	0.01 mM	Glycerol	E2	E	2	Thymine	Nucleosides, nucleotides, and analogues	0.397557
EL4	mgtC	0.01 mM	Glycerol	E3	E	3	Thymine	Nucleosides, nucleotides, and analogues	-0.0194861
14028s	wild-type	10.0 mM	Glycerol	A1	A	1	Pyroglutamic acid	Amino acid derivatives	-0.52431
14028s	wild-type	10.0 mM	Glycerol	A2	A	2	Pyroglutamic acid	Amino acid derivatives	0.0391318
14028s	wild-type	10.0 mM	Glycerol	A3	A	3	Pyroglutamic acid	Amino acid derivatives	-0.25575
14028s	wild-type	0.01 mM	Glycerol	B1	B	1	Pyroglutamic acid	Amino acid derivatives	-0.196901
14028s	wild-type	0.01 mM	Glycerol	B2	B	2	Pyroglutamic acid	Amino acid derivatives	-0.017498
14028s	wild-type	0.01 mM	Glycerol	B3	B	3	Pyroglutamic acid	Amino acid derivatives	-0.25312
EG6503	phoP	0.01 mM	Glycerol	C1	C	1	Pyroglutamic acid	Amino acid derivatives	0.199204
EG6503	phoP	0.01 mM	Glycerol	C2	C	2	Pyroglutamic acid	Amino acid derivatives	0.17244
EG6503	phoP	0.01 mM	Glycerol	C3	C	3	Pyroglutamic acid	Amino acid derivatives	0.330312
EG17048	mgtA mgtB	0.01 mM	Glycerol	D1	D	1	Pyroglutamic acid	Amino acid derivatives	0.480385
EG17048	mgtA mgtB	0.01 mM	Glycerol	D2	D	2	Pyroglutamic acid	Amino acid derivatives	0.318532
EG17048	mgtA mgtB	0.01 mM	Glycerol	D3	D	3	Pyroglutamic acid	Amino acid derivatives	0.407173
EL4	mgtC	0.01 mM	Glycerol	E1	E	1	Pyroglutamic acid	Amino acid derivatives	-0.0175828
EL4	mgtC	0.01 mM	Glycerol	E2	E	2	Pyroglutamic acid	Amino acid derivatives	-0.363762
EL4	mgtC	0.01 mM	Glycerol	E3	E	3	Pyroglutamic acid	Amino acid derivatives	-0.318254
14028s	wild-type	10.0 mM	Glycerol	A1	A	1	Creatine	Amino acid metabolism	-1.20862
14028s	wild-type	10.0 mM	Glycerol	A2	A	2	Creatine	Amino acid metabolism	0.0182078
14028s	wild-type	10.0 mM	Glycerol	A3	A	3	Creatine	Amino acid metabolism	-0.307963
14028s	wild-type	0.01 mM	Glycerol	B1	B	1	Creatine	Amino acid metabolism	0.267784
14028s	wild-type	0.01 mM	Glycerol	B2	B	2	Creatine	Amino acid metabolism	0.413166
14028s	wild-type	0.01 mM	Glycerol	B3	B	3	Creatine	Amino acid metabolism	0.363263
EG6503	phoP	0.01 mM	Glycerol	C1	C	1	Creatine	Amino acid metabolism	1.03845
EG6503	phoP	0.01 mM	Glycerol	C2	C	2	Creatine	Amino acid metabolism	-0.88887
EG6503	phoP	0.01 mM	Glycerol	C3	C	3	Creatine	Amino acid metabolism	0.46464
EG17048	mgtA mgtB	0.01 mM	Glycerol	D1	D	1	Creatine	Amino acid metabolism	-0.587275
EG17048	mgtA mgtB	0.01 mM	Glycerol	D2	D	2	Creatine	Amino acid metabolism	0.525621
EG17048	mgtA mgtB	0.01 mM	Glycerol	D3	D	3	Creatine	Amino acid metabolism	-0.128027
EL4	mgtC	0.01 mM	Glycerol	E1	E	1	Creatine	Amino acid metabolism	-0.0699175
EL4	mgtC	0.01 mM	Glycerol	E2	E	2	Creatine	Amino acid metabolism	0.300131
EL4	mgtC	0.01 mM	Glycerol	E3	E	3	Creatine	Amino acid metabolism	-0.200587
14028s	wild-type	10.0 mM	Glycerol	A1	A	1	Leucine (Isoleucine) 1	Amino acids	-0.790673
14028s	wild-type	10.0 mM	Glycerol	A2	A	2	Leucine (Isoleucine) 1	Amino acids	-0.257244
14028s	wild-type	10.0 mM	Glycerol	A3	A	3	Leucine (Isoleucine) 1	Amino acids	-0.211418
14028s	wild-type	0.01 mM	Glycerol	B1	B	1	Leucine (Isoleucine) 1	Amino acids	-0.214307
14028s	wild-type	0.01 mM	Glycerol	B2	B	2	Leucine (Isoleucine) 1	Amino acids	-0.196809
14028s	wild-type	0.01 mM	Glycerol	B3	B	3	Leucine (Isoleucine) 1	Amino acids	-0.292975
EG6503	phoP	0.01 mM	Glycerol	C1	C	1	Leucine (Isoleucine) 1	Amino acids	0.147005
EG6503	phoP	0.01 mM	Glycerol	C2	C	2	Leucine (Isoleucine) 1	Amino acids	0.245642
EG6503	phoP	0.01 mM	Glycerol	C3	C	3	Leucine (Isoleucine) 1	Amino acids	0.333739
EG17048	mgtA mgtB	0.01 mM	Glycerol	D1	D	1	Leucine (Isoleucine) 1	Amino acids	0.174451
EG17048	mgtA mgtB	0.01 mM	Glycerol	D2	D	2	Leucine (Isoleucine) 1	Amino acids	0.378097
EG17048	mgtA mgtB	0.01 mM	Glycerol	D3	D	3	Leucine (Isoleucine) 1	Amino acids	0.424768
EL4	mgtC	0.01 mM	Glycerol	E1	E	1	Leucine (Isoleucine) 1	Amino acids	0.255913
EL4	mgtC	0.01 mM	Glycerol	E2	E	2	Leucine (Isoleucine) 1	Amino acids	-0.152268
EL4	mgtC	0.01 mM	Glycerol	E3	E	3	Leucine (Isoleucine) 1	Amino acids	0.156079
14028s	wild-type	10.0 mM	Glycerol	A1	A	1	Leucine (Isoleucine) 2	Amino acids	-0.762905
14028s	wild-type	10.0 mM	Glycerol	A2	A	2	Leucine (Isoleucine) 2	Amino acids	-0.247588
14028s	wild-type	10.0 mM	Glycerol	A3	A	3	Leucine (Isoleucine) 2	Amino acids	-0.305641
14028s	wild-type	0.01 mM	Glycerol	B1	B	1	Leucine (Isoleucine) 2	Amino acids	-0.246003
14028s	wild-type	0.01 mM	Glycerol	B2	B	2	Leucine (Isoleucine) 2	Amino acids	-0.211358
14028s	wild-type	0.01 mM	Glycerol	B3	B	3	Leucine (Isoleucine) 2	Amino acids	-0.319313
EG6503	phoP	0.01 mM	Glycerol	C1	C	1	Leucine (Isoleucine) 2	Amino acids	0.198168
EG6503	phoP	0.01 mM	Glycerol	C2	C	2	Leucine (Isoleucine) 2	Amino acids	0.329751
EG6503	phoP	0.01 mM	Glycerol	C3	C	3	Leucine (Isoleucine) 2	Amino acids	0.401217
EG17048	mgtA mgtB	0.01 mM	Glycerol	D1	D	1	Leucine (Isoleucine) 2	Amino acids	0.096613
EG17048	mgtA mgtB	0.01 mM	Glycerol	D2	D	2	Leucine (Isoleucine) 2	Amino acids	0.400486
EG17048	mgtA mgtB	0.01 mM	Glycerol	D3	D	3	Leucine (Isoleucine) 2	Amino acids	0.436857
EL4	mgtC	0.01 mM	Glycerol	E1	E	1	Leucine (Isoleucine) 2	Amino acids	0.270158
EL4	mgtC	0.01 mM	Glycerol	E2	E	2	Leucine (Isoleucine) 2	Amino acids	-0.0892523
EL4	mgtC	0.01 mM	Glycerol	E3	E	3	Leucine (Isoleucine) 2	Amino acids	0.0488109
14028s	wild-type	10.0 mM	Glycerol	A1	A	1	Asparagine	Amino acids	0.63153
14028s	wild-type	10.0 mM	Glycerol	A2	A	2	Asparagine	Amino acids	0.589779
14028s	wild-type	10.0 mM	Glycerol	A3	A	3	Asparagine	Amino acids	0.6354
14028s	wild-type	0.01 mM	Glycerol	B1	B	1	Asparagine	Amino acids	-0.311181
14028s	wild-type	0.01 mM	Glycerol	B2	B	2	Asparagine	Amino acids	-0.0474997
14028s	wild-type	0.01 mM	Glycerol	B3	B	3	Asparagine	Amino acids	-0.227719
EG6503	phoP	0.01 mM	Glycerol	C1	C	1	Asparagine	Amino acids	-0.0811027
EG6503	phoP	0.01 mM	Glycerol	C2	C	2	Asparagine	Amino acids	-0.213842
EG6503	phoP	0.01 mM	Glycerol	C3	C	3	Asparagine	Amino acids	0.197746
EG17048	mgtA mgtB	0.01 mM	Glycerol	D1	D	1	Asparagine	Amino acids	0.0428793
EG17048	mgtA mgtB	0.01 mM	Glycerol	D2	D	2	Asparagine	Amino acids	-0.144717
EG17048	mgtA mgtB	0.01 mM	Glycerol	D3	D	3	Asparagine	Amino acids	0.155635
EL4	mgtC	0.01 mM	Glycerol	E1	E	1	Asparagine	Amino acids	-0.585364
EL4	mgtC	0.01 mM	Glycerol	E2	E	2	Asparagine	Amino acids	-0.21496
EL4	mgtC	0.01 mM	Glycerol	E3	E	3	Asparagine	Amino acids	-0.426584
14028s	wild-type	10.0 mM	Glycerol	A1	A	1	Ornithine	Amino acids	0.555398
14028s	wild-type	10.0 mM	Glycerol	A2	A	2	Ornithine	Amino acids	0.0393791
14028s	wild-type	10.0 mM	Glycerol	A3	A	3	Ornithine	Amino acids	0.744789
14028s	wild-type	0.01 mM	Glycerol	B1	B	1	Ornithine	Amino acids	-0.0582988
14028s	wild-type	0.01 mM	Glycerol	B2	B	2	Ornithine	Amino acids	1.38011
14028s	wild-type	0.01 mM	Glycerol	B3	B	3	Ornithine	Amino acids	-0.218723
EG6503	phoP	0.01 mM	Glycerol	C1	C	1	Ornithine	Amino acids	0.133793
EG6503	phoP	0.01 mM	Glycerol	C2	C	2	Ornithine	Amino acids	-0.384361
EG6503	phoP	0.01 mM	Glycerol	C3	C	3	Ornithine	Amino acids	-0.161083
EG17048	mgtA mgtB	0.01 mM	Glycerol	D1	D	1	Ornithine	Amino acids	-0.045081
EG17048	mgtA mgtB	0.01 mM	Glycerol	D2	D	2	Ornithine	Amino acids	-0.383172
EG17048	mgtA mgtB	0.01 mM	Glycerol	D3	D	3	Ornithine	Amino acids	0.32124
EL4	mgtC	0.01 mM	Glycerol	E1	E	1	Ornithine	Amino acids	-0.831812
EL4	mgtC	0.01 mM	Glycerol	E2	E	2	Ornithine	Amino acids	-0.563084
EL4	mgtC	0.01 mM	Glycerol	E3	E	3	Ornithine	Amino acids	-0.529094
14028s	wild-type	10.0 mM	Glycerol	A1	A	1	Aspartate	Amino acids	-0.40727
14028s	wild-type	10.0 mM	Glycerol	A2	A	2	Aspartate	Amino acids	-0.370566
14028s	wild-type	10.0 mM	Glycerol	A3	A	3	Aspartate	Amino acids	-0.225085
14028s	wild-type	0.01 mM	Glycerol	B1	B	1	Aspartate	Amino acids	0.256128
14028s	wild-type	0.01 mM	Glycerol	B2	B	2	Aspartate	Amino acids	0.180954
14028s	wild-type	0.01 mM	Glycerol	B3	B	3	Aspartate	Amino acids	0.393857
EG6503	phoP	0.01 mM	Glycerol	C1	C	1	Aspartate	Amino acids	-0.453437
EG6503	phoP	0.01 mM	Glycerol	C2	C	2	Aspartate	Amino acids	-0.14637
EG6503	phoP	0.01 mM	Glycerol	C3	C	3	Aspartate	Amino acids	-0.231196
EG17048	mgtA mgtB	0.01 mM	Glycerol	D1	D	1	Aspartate	Amino acids	0.421772
EG17048	mgtA mgtB	0.01 mM	Glycerol	D2	D	2	Aspartate	Amino acids	0.702726
EG17048	mgtA mgtB	0.01 mM	Glycerol	D3	D	3	Aspartate	Amino acids	0.532096
EL4	mgtC	0.01 mM	Glycerol	E1	E	1	Aspartate	Amino acids	-0.201639
EL4	mgtC	0.01 mM	Glycerol	E2	E	2	Aspartate	Amino acids	-0.289396
EL4	mgtC	0.01 mM	Glycerol	E3	E	3	Aspartate	Amino acids	-0.162576
14028s	wild-type	10.0 mM	Glycerol	A1	A	1	Malate	TCA cycle	0.439803
14028s	wild-type	10.0 mM	Glycerol	A2	A	2	Malate	TCA cycle	0.0657884
14028s	wild-type	10.0 mM	Glycerol	A3	A	3	Malate	TCA cycle	0.48249
14028s	wild-type	0.01 mM	Glycerol	B1	B	1	Malate	TCA cycle	-0.0527323
14028s	wild-type	0.01 mM	Glycerol	B2	B	2	Malate	TCA cycle	-0.623792
14028s	wild-type	0.01 mM	Glycerol	B3	B	3	Malate	TCA cycle	-0.18219
EG6503	phoP	0.01 mM	Glycerol	C1	C	1	Malate	TCA cycle	0.100495
EG6503	phoP	0.01 mM	Glycerol	C2	C	2	Malate	TCA cycle	0.177119
EG6503	phoP	0.01 mM	Glycerol	C3	C	3	Malate	TCA cycle	-0.297083
EG17048	mgtA mgtB	0.01 mM	Glycerol	D1	D	1	Malate	TCA cycle	0.23466
EG17048	mgtA mgtB	0.01 mM	Glycerol	D2	D	2	Malate	TCA cycle	0.288873
EG17048	mgtA mgtB	0.01 mM	Glycerol	D3	D	3	Malate	TCA cycle	0.155511
EL4	mgtC	0.01 mM	Glycerol	E1	E	1	Malate	TCA cycle	-0.617654
EL4	mgtC	0.01 mM	Glycerol	E2	E	2	Malate	TCA cycle	-0.228008
EL4	mgtC	0.01 mM	Glycerol	E3	E	3	Malate	TCA cycle	0.056721
14028s	wild-type	10.0 mM	Glycerol	A1	A	1	Hypoxanthine	Nucleosides, nucleotides, and analogues	-0.14709
14028s	wild-type	10.0 mM	Glycerol	A2	A	2	Hypoxanthine	Nucleosides, nucleotides, and analogues	-0.823009
14028s	wild-type	10.0 mM	Glycerol	A3	A	3	Hypoxanthine	Nucleosides, nucleotides, and analogues	-0.611119
14028s	wild-type	0.01 mM	Glycerol	B1	B	1	Hypoxanthine	Nucleosides, nucleotides, and analogues	0.206408
14028s	wild-type	0.01 mM	Glycerol	B2	B	2	Hypoxanthine	Nucleosides, nucleotides, and analogues	0.0834772
14028s	wild-type	0.01 mM	Glycerol	B3	B	3	Hypoxanthine	Nucleosides, nucleotides, and analogues	0.52111
EG6503	phoP	0.01 mM	Glycerol	C1	C	1	Hypoxanthine	Nucleosides, nucleotides, and analogues	0.391993
EG6503	phoP	0.01 mM	Glycerol	C2	C	2	Hypoxanthine	Nucleosides, nucleotides, and analogues	-0.204828
EG6503	phoP	0.01 mM	Glycerol	C3	C	3	Hypoxanthine	Nucleosides, nucleotides, and analogues	0.0641601
EG17048	mgtA mgtB	0.01 mM	Glycerol	D1	D	1	Hypoxanthine	Nucleosides, nucleotides, and analogues	0.107575
EG17048	mgtA mgtB	0.01 mM	Glycerol	D2	D	2	Hypoxanthine	Nucleosides, nucleotides, and analogues	0.486346
EG17048	mgtA mgtB	0.01 mM	Glycerol	D3	D	3	Hypoxanthine	Nucleosides, nucleotides, and analogues	0.324108
EL4	mgtC	0.01 mM	Glycerol	E1	E	1	Hypoxanthine	Nucleosides, nucleotides, and analogues	-0.662285
EL4	mgtC	0.01 mM	Glycerol	E2	E	2	Hypoxanthine	Nucleosides, nucleotides, and analogues	0.101879
EL4	mgtC	0.01 mM	Glycerol	E3	E	3	Hypoxanthine	Nucleosides, nucleotides, and analogues	0.161275
14028s	wild-type	10.0 mM	Glycerol	A1	A	1	alpha-Ketoglutarate	TCA cycle	0.368831
14028s	wild-type	10.0 mM	Glycerol	A2	A	2	alpha-Ketoglutarate	TCA cycle	0.683403
14028s	wild-type	10.0 mM	Glycerol	A3	A	3	alpha-Ketoglutarate	TCA cycle	0.0642603
14028s	wild-type	0.01 mM	Glycerol	B1	B	1	alpha-Ketoglutarate	TCA cycle	-0.27933
14028s	wild-type	0.01 mM	Glycerol	B2	B	2	alpha-Ketoglutarate	TCA cycle	-0.383663
14028s	wild-type	0.01 mM	Glycerol	B3	B	3	alpha-Ketoglutarate	TCA cycle	-0.630193
EG6503	phoP	0.01 mM	Glycerol	C1	C	1	alpha-Ketoglutarate	TCA cycle	-0.092897
EG6503	phoP	0.01 mM	Glycerol	C2	C	2	alpha-Ketoglutarate	TCA cycle	0.262377
EG6503	phoP	0.01 mM	Glycerol	C3	C	3	alpha-Ketoglutarate	TCA cycle	0.292445
EG17048	mgtA mgtB	0.01 mM	Glycerol	D1	D	1	alpha-Ketoglutarate	TCA cycle	0.0536328
EG17048	mgtA mgtB	0.01 mM	Glycerol	D2	D	2	alpha-Ketoglutarate	TCA cycle	-0.153755
EG17048	mgtA mgtB	0.01 mM	Glycerol	D3	D	3	alpha-Ketoglutarate	TCA cycle	-0.221043
EL4	mgtC	0.01 mM	Glycerol	E1	E	1	alpha-Ketoglutarate	TCA cycle	-0.126688
EL4	mgtC	0.01 mM	Glycerol	E2	E	2	alpha-Ketoglutarate	TCA cycle	0.180319
EL4	mgtC	0.01 mM	Glycerol	E3	E	3	alpha-Ketoglutarate	TCA cycle	-0.0176986
14028s	wild-type	10.0 mM	Glycerol	A1	A	1	Glutamine	Amino acids	1.18641
14028s	wild-type	10.0 mM	Glycerol	A2	A	2	Glutamine	Amino acids	0.737731
14028s	wild-type	10.0 mM	Glycerol	A3	A	3	Glutamine	Amino acids	0.727882
14028s	wild-type	0.01 mM	Glycerol	B1	B	1	Glutamine	Amino acids	0.579352
14028s	wild-type	0.01 mM	Glycerol	B2	B	2	Glutamine	Amino acids	0.289457
14028s	wild-type	0.01 mM	Glycerol	B3	B	3	Glutamine	Amino acids	0.420071
EG6503	phoP	0.01 mM	Glycerol	C1	C	1	Glutamine	Amino acids	-0.496532
EG6503	phoP	0.01 mM	Glycerol	C2	C	2	Glutamine	Amino acids	-0.711527
EG6503	phoP	0.01 mM	Glycerol	C3	C	3	Glutamine	Amino acids	-0.671909
EG17048	mgtA mgtB	0.01 mM	Glycerol	D1	D	1	Glutamine	Amino acids	-1.28305
EG17048	mgtA mgtB	0.01 mM	Glycerol	D2	D	2	Glutamine	Amino acids	-0.854343
EG17048	mgtA mgtB	0.01 mM	Glycerol	D3	D	3	Glutamine	Amino acids	-1.08826
EL4	mgtC	0.01 mM	Glycerol	E1	E	1	Glutamine	Amino acids	0.482929
EL4	mgtC	0.01 mM	Glycerol	E2	E	2	Glutamine	Amino acids	0.511613
EL4	mgtC	0.01 mM	Glycerol	E3	E	3	Glutamine	Amino acids	0.170173
14028s	wild-type	10.0 mM	Glycerol	A1	A	1	Lysine	Amino acids	-0.754015
14028s	wild-type	10.0 mM	Glycerol	A2	A	2	Lysine	Amino acids	-0.298398
14028s	wild-type	10.0 mM	Glycerol	A3	A	3	Lysine	Amino acids	-0.289197
14028s	wild-type	0.01 mM	Glycerol	B1	B	1	Lysine	Amino acids	-0.333396
14028s	wild-type	0.01 mM	Glycerol	B2	B	2	Lysine	Amino acids	0.0443289
14028s	wild-type	0.01 mM	Glycerol	B3	B	3	Lysine	Amino acids	-0.106906
EG6503	phoP	0.01 mM	Glycerol	C1	C	1	Lysine	Amino acids	0.13811
EG6503	phoP	0.01 mM	Glycerol	C2	C	2	Lysine	Amino acids	0.284081
EG6503	phoP	0.01 mM	Glycerol	C3	C	3	Lysine	Amino acids	0.334123
EG17048	mgtA mgtB	0.01 mM	Glycerol	D1	D	1	Lysine	Amino acids	0.591202
EG17048	mgtA mgtB	0.01 mM	Glycerol	D2	D	2	Lysine	Amino acids	0.401001
EG17048	mgtA mgtB	0.01 mM	Glycerol	D3	D	3	Lysine	Amino acids	0.516043
EL4	mgtC	0.01 mM	Glycerol	E1	E	1	Lysine	Amino acids	0.0286631
EL4	mgtC	0.01 mM	Glycerol	E2	E	2	Lysine	Amino acids	-0.279597
EL4	mgtC	0.01 mM	Glycerol	E3	E	3	Lysine	Amino acids	-0.276043
14028s	wild-type	10.0 mM	Glycerol	A1	A	1	Glutamate	Amino acids	0.337268
14028s	wild-type	10.0 mM	Glycerol	A2	A	2	Glutamate	Amino acids	-0.00554807
14028s	wild-type	10.0 mM	Glycerol	A3	A	3	Glutamate	Amino acids	0.116688
14028s	wild-type	0.01 mM	Glycerol	B1	B	1	Glutamate	Amino acids	0.227087
14028s	wild-type	0.01 mM	Glycerol	B2	B	2	Glutamate	Amino acids	0.153815
14028s	wild-type	0.01 mM	Glycerol	B3	B	3	Glutamate	Amino acids	0.131239
EG6503	phoP	0.01 mM	Glycerol	C1	C	1	Glutamate	Amino acids	-0.233718
EG6503	phoP	0.01 mM	Glycerol	C2	C	2	Glutamate	Amino acids	-0.0777164
EG6503	phoP	0.01 mM	Glycerol	C3	C	3	Glutamate	Amino acids	-0.191683
EG17048	mgtA mgtB	0.01 mM	Glycerol	D1	D	1	Glutamate	Amino acids	-0.784614
EG17048	mgtA mgtB	0.01 mM	Glycerol	D2	D	2	Glutamate	Amino acids	-0.453519
EG17048	mgtA mgtB	0.01 mM	Glycerol	D3	D	3	Glutamate	Amino acids	-0.400847
EL4	mgtC	0.01 mM	Glycerol	E1	E	1	Glutamate	Amino acids	0.479165
EL4	mgtC	0.01 mM	Glycerol	E2	E	2	Glutamate	Amino acids	0.476357
EL4	mgtC	0.01 mM	Glycerol	E3	E	3	Glutamate	Amino acids	0.226029
14028s	wild-type	10.0 mM	Glycerol	A1	A	1	O-Acetyl-L-serine	Amino acid derivatives	0.132368
14028s	wild-type	10.0 mM	Glycerol	A2	A	2	O-Acetyl-L-serine	Amino acid derivatives	0.080518
14028s	wild-type	10.0 mM	Glycerol	A3	A	3	O-Acetyl-L-serine	Amino acid derivatives	-0.0191
14028s	wild-type	0.01 mM	Glycerol	B1	B	1	O-Acetyl-L-serine	Amino acid derivatives	0.0295643
14028s	wild-type	0.01 mM	Glycerol	B2	B	2	O-Acetyl-L-serine	Amino acid derivatives	-0.903169
14028s	wild-type	0.01 mM	Glycerol	B3	B	3	O-Acetyl-L-serine	Amino acid derivatives	-0.6767
EG6503	phoP	0.01 mM	Glycerol	C1	C	1	O-Acetyl-L-serine	Amino acid derivatives	0.559348
EG6503	phoP	0.01 mM	Glycerol	C2	C	2	O-Acetyl-L-serine	Amino acid derivatives	0.576884
EG6503	phoP	0.01 mM	Glycerol	C3	C	3	O-Acetyl-L-serine	Amino acid derivatives	0.216838
EG17048	mgtA mgtB	0.01 mM	Glycerol	D1	D	1	O-Acetyl-L-serine	Amino acid derivatives	0.067458
EG17048	mgtA mgtB	0.01 mM	Glycerol	D2	D	2	O-Acetyl-L-serine	Amino acid derivatives	0.392702
EG17048	mgtA mgtB	0.01 mM	Glycerol	D3	D	3	O-Acetyl-L-serine	Amino acid derivatives	0.143234
EL4	mgtC	0.01 mM	Glycerol	E1	E	1	O-Acetyl-L-serine	Amino acid derivatives	-0.11938
EL4	mgtC	0.01 mM	Glycerol	E2	E	2	O-Acetyl-L-serine	Amino acid derivatives	-0.15044
EL4	mgtC	0.01 mM	Glycerol	E3	E	3	O-Acetyl-L-serine	Amino acid derivatives	-0.330126
14028s	wild-type	10.0 mM	Glycerol	A1	A	1	2-Hydroxy-2-methylsuccinate	Other	-0.00753136
14028s	wild-type	10.0 mM	Glycerol	A2	A	2	2-Hydroxy-2-methylsuccinate	Other	0.630913
14028s	wild-type	10.0 mM	Glycerol	A3	A	3	2-Hydroxy-2-methylsuccinate	Other	0.583647
14028s	wild-type	0.01 mM	Glycerol	B1	B	1	2-Hydroxy-2-methylsuccinate	Other	-0.159303
14028s	wild-type	0.01 mM	Glycerol	B2	B	2	2-Hydroxy-2-methylsuccinate	Other	0.0155375
14028s	wild-type	0.01 mM	Glycerol	B3	B	3	2-Hydroxy-2-methylsuccinate	Other	-0.0405094
EG6503	phoP	0.01 mM	Glycerol	C1	C	1	2-Hydroxy-2-methylsuccinate	Other	-0.0652805
EG6503	phoP	0.01 mM	Glycerol	C2	C	2	2-Hydroxy-2-methylsuccinate	Other	0.0184368
EG6503	phoP	0.01 mM	Glycerol	C3	C	3	2-Hydroxy-2-methylsuccinate	Other	-0.0425387
EG17048	mgtA mgtB	0.01 mM	Glycerol	D1	D	1	2-Hydroxy-2-methylsuccinate	Other	0.792727
EG17048	mgtA mgtB	0.01 mM	Glycerol	D2	D	2	2-Hydroxy-2-methylsuccinate	Other	-0.030389
EG17048	mgtA mgtB	0.01 mM	Glycerol	D3	D	3	2-Hydroxy-2-methylsuccinate	Other	-0.0262132
EL4	mgtC	0.01 mM	Glycerol	E1	E	1	2-Hydroxy-2-methylsuccinate	Other	-0.631771
EL4	mgtC	0.01 mM	Glycerol	E2	E	2	2-Hydroxy-2-methylsuccinate	Other	-0.555036
EL4	mgtC	0.01 mM	Glycerol	E3	E	3	2-Hydroxy-2-methylsuccinate	Other	-0.482689
14028s	wild-type	10.0 mM	Glycerol	A1	A	1	2-Hydroxyglutaric acid	Amino acid metabolism	0.397462
14028s	wild-type	10.0 mM	Glycerol	A2	A	2	2-Hydroxyglutaric acid	Amino acid metabolism	1.09303
14028s	wild-type	10.0 mM	Glycerol	A3	A	3	2-Hydroxyglutaric acid	Amino acid metabolism	1.1017
14028s	wild-type	0.01 mM	Glycerol	B1	B	1	2-Hydroxyglutaric acid	Amino acid metabolism	-0.00599734
14028s	wild-type	0.01 mM	Glycerol	B2	B	2	2-Hydroxyglutaric acid	Amino acid metabolism	0.0362613
14028s	wild-type	0.01 mM	Glycerol	B3	B	3	2-Hydroxyglutaric acid	Amino acid metabolism	-0.0749102
EG6503	phoP	0.01 mM	Glycerol	C1	C	1	2-Hydroxyglutaric acid	Amino acid metabolism	-0.211833
EG6503	phoP	0.01 mM	Glycerol	C2	C	2	2-Hydroxyglutaric acid	Amino acid metabolism	-0.048778
EG6503	phoP	0.01 mM	Glycerol	C3	C	3	2-Hydroxyglutaric acid	Amino acid metabolism	-0.270835
EG17048	mgtA mgtB	0.01 mM	Glycerol	D1	D	1	2-Hydroxyglutaric acid	Amino acid metabolism	0.211795
EG17048	mgtA mgtB	0.01 mM	Glycerol	D2	D	2	2-Hydroxyglutaric acid	Amino acid metabolism	-0.312292
EG17048	mgtA mgtB	0.01 mM	Glycerol	D3	D	3	2-Hydroxyglutaric acid	Amino acid metabolism	-0.345822
EL4	mgtC	0.01 mM	Glycerol	E1	E	1	2-Hydroxyglutaric acid	Amino acid metabolism	-0.579121
EL4	mgtC	0.01 mM	Glycerol	E2	E	2	2-Hydroxyglutaric acid	Amino acid metabolism	-0.576051
EL4	mgtC	0.01 mM	Glycerol	E3	E	3	2-Hydroxyglutaric acid	Amino acid metabolism	-0.414603
14028s	wild-type	10.0 mM	Glycerol	A1	A	1	Methionine	Amino acids	-0.794083
14028s	wild-type	10.0 mM	Glycerol	A2	A	2	Methionine	Amino acids	-0.237058
14028s	wild-type	10.0 mM	Glycerol	A3	A	3	Methionine	Amino acids	-0.509417
14028s	wild-type	0.01 mM	Glycerol	B1	B	1	Methionine	Amino acids	-0.163068
14028s	wild-type	0.01 mM	Glycerol	B2	B	2	Methionine	Amino acids	0.139497
14028s	wild-type	0.01 mM	Glycerol	B3	B	3	Methionine	Amino acids	-0.093793
EG6503	phoP	0.01 mM	Glycerol	C1	C	1	Methionine	Amino acids	0.242788
EG6503	phoP	0.01 mM	Glycerol	C2	C	2	Methionine	Amino acids	0.305558
EG6503	phoP	0.01 mM	Glycerol	C3	C	3	Methionine	Amino acids	0.404867
EG17048	mgtA mgtB	0.01 mM	Glycerol	D1	D	1	Methionine	Amino acids	0.0365967
EG17048	mgtA mgtB	0.01 mM	Glycerol	D2	D	2	Methionine	Amino acids	0.199314
EG17048	mgtA mgtB	0.01 mM	Glycerol	D3	D	3	Methionine	Amino acids	0.233391
EL4	mgtC	0.01 mM	Glycerol	E1	E	1	Methionine	Amino acids	0.190355
EL4	mgtC	0.01 mM	Glycerol	E2	E	2	Methionine	Amino acids	-0.0357772
EL4	mgtC	0.01 mM	Glycerol	E3	E	3	Methionine	Amino acids	0.0808287
14028s	wild-type	10.0 mM	Glycerol	A1	A	1	Xylose	Carbohydrates and derivatives	-0.159791
14028s	wild-type	10.0 mM	Glycerol	A2	A	2	Xylose	Carbohydrates and derivatives	-0.0260706
14028s	wild-type	10.0 mM	Glycerol	A3	A	3	Xylose	Carbohydrates and derivatives	-0.226332
14028s	wild-type	0.01 mM	Glycerol	B1	B	1	Xylose	Carbohydrates and derivatives	0.329329
14028s	wild-type	0.01 mM	Glycerol	B2	B	2	Xylose	Carbohydrates and derivatives	0.126569
14028s	wild-type	0.01 mM	Glycerol	B3	B	3	Xylose	Carbohydrates and derivatives	1.05558
EG6503	phoP	0.01 mM	Glycerol	C1	C	1	Xylose	Carbohydrates and derivatives	-0.220201
EG6503	phoP	0.01 mM	Glycerol	C2	C	2	Xylose	Carbohydrates and derivatives	-0.371857
EG6503	phoP	0.01 mM	Glycerol	C3	C	3	Xylose	Carbohydrates and derivatives	-0.256822
EG17048	mgtA mgtB	0.01 mM	Glycerol	D1	D	1	Xylose	Carbohydrates and derivatives	0.37537
EG17048	mgtA mgtB	0.01 mM	Glycerol	D2	D	2	Xylose	Carbohydrates and derivatives	0.00677823
EG17048	mgtA mgtB	0.01 mM	Glycerol	D3	D	3	Xylose	Carbohydrates and derivatives	0.193961
EL4	mgtC	0.01 mM	Glycerol	E1	E	1	Xylose	Carbohydrates and derivatives	-0.518103
EL4	mgtC	0.01 mM	Glycerol	E2	E	2	Xylose	Carbohydrates and derivatives	-0.225482
EL4	mgtC	0.01 mM	Glycerol	E3	E	3	Xylose	Carbohydrates and derivatives	-0.0829284
14028s	wild-type	10.0 mM	Glycerol	A1	A	1	Guanine	Nucleosides, nucleotides, and analogues	-0.633147
14028s	wild-type	10.0 mM	Glycerol	A2	A	2	Guanine	Nucleosides, nucleotides, and analogues	-1.04315
14028s	wild-type	10.0 mM	Glycerol	A3	A	3	Guanine	Nucleosides, nucleotides, and analogues	-0.785422
14028s	wild-type	0.01 mM	Glycerol	B1	B	1	Guanine	Nucleosides, nucleotides, and analogues	-0.275455
14028s	wild-type	0.01 mM	Glycerol	B2	B	2	Guanine	Nucleosides, nucleotides, and analogues	-0.110314
14028s	wild-type	0.01 mM	Glycerol	B3	B	3	Guanine	Nucleosides, nucleotides, and analogues	-0.0972146
EG6503	phoP	0.01 mM	Glycerol	C1	C	1	Guanine	Nucleosides, nucleotides, and analogues	0.569828
EG6503	phoP	0.01 mM	Glycerol	C2	C	2	Guanine	Nucleosides, nucleotides, and analogues	0.762711
EG6503	phoP	0.01 mM	Glycerol	C3	C	3	Guanine	Nucleosides, nucleotides, and analogues	0.554938
EG17048	mgtA mgtB	0.01 mM	Glycerol	D1	D	1	Guanine	Nucleosides, nucleotides, and analogues	0.204207
EG17048	mgtA mgtB	0.01 mM	Glycerol	D2	D	2	Guanine	Nucleosides, nucleotides, and analogues	0.594858
EG17048	mgtA mgtB	0.01 mM	Glycerol	D3	D	3	Guanine	Nucleosides, nucleotides, and analogues	0.247927
EL4	mgtC	0.01 mM	Glycerol	E1	E	1	Guanine	Nucleosides, nucleotides, and analogues	-0.150915
EL4	mgtC	0.01 mM	Glycerol	E2	E	2	Guanine	Nucleosides, nucleotides, and analogues	-0.0791724
EL4	mgtC	0.01 mM	Glycerol	E3	E	3	Guanine	Nucleosides, nucleotides, and analogues	0.24032
14028s	wild-type	10.0 mM	Glycerol	A1	A	1	Xanthine	Nucleosides, nucleotides, and analogues	-0.10202
14028s	wild-type	10.0 mM	Glycerol	A2	A	2	Xanthine	Nucleosides, nucleotides, and analogues	0.463139
14028s	wild-type	10.0 mM	Glycerol	A3	A	3	Xanthine	Nucleosides, nucleotides, and analogues	-0.3098
14028s	wild-type	0.01 mM	Glycerol	B1	B	1	Xanthine	Nucleosides, nucleotides, and analogues	0.176876
14028s	wild-type	0.01 mM	Glycerol	B2	B	2	Xanthine	Nucleosides, nucleotides, and analogues	0.240902
14028s	wild-type	0.01 mM	Glycerol	B3	B	3	Xanthine	Nucleosides, nucleotides, and analogues	0.346885
EG6503	phoP	0.01 mM	Glycerol	C1	C	1	Xanthine	Nucleosides, nucleotides, and analogues	0.904752
EG6503	phoP	0.01 mM	Glycerol	C2	C	2	Xanthine	Nucleosides, nucleotides, and analogues	-0.376675
EG6503	phoP	0.01 mM	Glycerol	C3	C	3	Xanthine	Nucleosides, nucleotides, and analogues	-0.268503
EG17048	mgtA mgtB	0.01 mM	Glycerol	D1	D	1	Xanthine	Nucleosides, nucleotides, and analogues	-0.912424
EG17048	mgtA mgtB	0.01 mM	Glycerol	D2	D	2	Xanthine	Nucleosides, nucleotides, and analogues	0.924903
EG17048	mgtA mgtB	0.01 mM	Glycerol	D3	D	3	Xanthine	Nucleosides, nucleotides, and analogues	-0.0679369
EL4	mgtC	0.01 mM	Glycerol	E1	E	1	Xanthine	Nucleosides, nucleotides, and analogues	-0.434863
EL4	mgtC	0.01 mM	Glycerol	E2	E	2	Xanthine	Nucleosides, nucleotides, and analogues	-0.395076
EL4	mgtC	0.01 mM	Glycerol	E3	E	3	Xanthine	Nucleosides, nucleotides, and analogues	-0.190157
14028s	wild-type	10.0 mM	Glycerol	A1	A	1	Xylitol	Carbohydrates and derivatives	-0.615936
14028s	wild-type	10.0 mM	Glycerol	A2	A	2	Xylitol	Carbohydrates and derivatives	0.169316
14028s	wild-type	10.0 mM	Glycerol	A3	A	3	Xylitol	Carbohydrates and derivatives	0.251315
14028s	wild-type	0.01 mM	Glycerol	B1	B	1	Xylitol	Carbohydrates and derivatives	-0.413223
14028s	wild-type	0.01 mM	Glycerol	B2	B	2	Xylitol	Carbohydrates and derivatives	-0.0817186
14028s	wild-type	0.01 mM	Glycerol	B3	B	3	Xylitol	Carbohydrates and derivatives	-0.106577
EG6503	phoP	0.01 mM	Glycerol	C1	C	1	Xylitol	Carbohydrates and derivatives	-0.0483362
EG6503	phoP	0.01 mM	Glycerol	C2	C	2	Xylitol	Carbohydrates and derivatives	-0.00923555
EG6503	phoP	0.01 mM	Glycerol	C3	C	3	Xylitol	Carbohydrates and derivatives	0.132233
EG17048	mgtA mgtB	0.01 mM	Glycerol	D1	D	1	Xylitol	Carbohydrates and derivatives	0.398264
EG17048	mgtA mgtB	0.01 mM	Glycerol	D2	D	2	Xylitol	Carbohydrates and derivatives	0.343837
EG17048	mgtA mgtB	0.01 mM	Glycerol	D3	D	3	Xylitol	Carbohydrates and derivatives	0.526764
EL4	mgtC	0.01 mM	Glycerol	E1	E	1	Xylitol	Carbohydrates and derivatives	-0.142352
EL4	mgtC	0.01 mM	Glycerol	E2	E	2	Xylitol	Carbohydrates and derivatives	-0.306169
EL4	mgtC	0.01 mM	Glycerol	E3	E	3	Xylitol	Carbohydrates and derivatives	-0.0981809
14028s	wild-type	10.0 mM	Glycerol	A1	A	1	2,3-Dihydroxybenzoate	Amino acid metabolism	0.413706
14028s	wild-type	10.0 mM	Glycerol	A2	A	2	2,3-Dihydroxybenzoate	Amino acid metabolism	1.01357
14028s	wild-type	10.0 mM	Glycerol	A3	A	3	2,3-Dihydroxybenzoate	Amino acid metabolism	0.188035
14028s	wild-type	0.01 mM	Glycerol	B1	B	1	2,3-Dihydroxybenzoate	Amino acid metabolism	-0.526803
14028s	wild-type	0.01 mM	Glycerol	B2	B	2	2,3-Dihydroxybenzoate	Amino acid metabolism	-0.378151
14028s	wild-type	0.01 mM	Glycerol	B3	B	3	2,3-Dihydroxybenzoate	Amino acid metabolism	-0.292294
EG6503	phoP	0.01 mM	Glycerol	C1	C	1	2,3-Dihydroxybenzoate	Amino acid metabolism	-0.00508267
EG6503	phoP	0.01 mM	Glycerol	C2	C	2	2,3-Dihydroxybenzoate	Amino acid metabolism	0.056727
EG6503	phoP	0.01 mM	Glycerol	C3	C	3	2,3-Dihydroxybenzoate	Amino acid metabolism	-0.00758608
EG17048	mgtA mgtB	0.01 mM	Glycerol	D1	D	1	2,3-Dihydroxybenzoate	Amino acid metabolism	0.757649
EG17048	mgtA mgtB	0.01 mM	Glycerol	D2	D	2	2,3-Dihydroxybenzoate	Amino acid metabolism	0.0641605
EG17048	mgtA mgtB	0.01 mM	Glycerol	D3	D	3	2,3-Dihydroxybenzoate	Amino acid metabolism	0.163439
EL4	mgtC	0.01 mM	Glycerol	E1	E	1	2,3-Dihydroxybenzoate	Amino acid metabolism	-0.427012
EL4	mgtC	0.01 mM	Glycerol	E2	E	2	2,3-Dihydroxybenzoate	Amino acid metabolism	-0.485469
EL4	mgtC	0.01 mM	Glycerol	E3	E	3	2,3-Dihydroxybenzoate	Amino acid metabolism	-0.534889
14028s	wild-type	10.0 mM	Glycerol	A1	A	1	Histidine	Amino acids	-0.722954
14028s	wild-type	10.0 mM	Glycerol	A2	A	2	Histidine	Amino acids	-0.23611
14028s	wild-type	10.0 mM	Glycerol	A3	A	3	Histidine	Amino acids	-0.313735
14028s	wild-type	0.01 mM	Glycerol	B1	B	1	Histidine	Amino acids	-0.297813
14028s	wild-type	0.01 mM	Glycerol	B2	B	2	Histidine	Amino acids	0.0314639
14028s	wild-type	0.01 mM	Glycerol	B3	B	3	Histidine	Amino acids	-0.145101
EG6503	phoP	0.01 mM	Glycerol	C1	C	1	Histidine	Amino acids	0.109764
EG6503	phoP	0.01 mM	Glycerol	C2	C	2	Histidine	Amino acids	0.289352
EG6503	phoP	0.01 mM	Glycerol	C3	C	3	Histidine	Amino acids	0.405776
EG17048	mgtA mgtB	0.01 mM	Glycerol	D1	D	1	Histidine	Amino acids	0.439237
EG17048	mgtA mgtB	0.01 mM	Glycerol	D2	D	2	Histidine	Amino acids	0.411781
EG17048	mgtA mgtB	0.01 mM	Glycerol	D3	D	3	Histidine	Amino acids	0.492288
EL4	mgtC	0.01 mM	Glycerol	E1	E	1	Histidine	Amino acids	0.0852619
EL4	mgtC	0.01 mM	Glycerol	E2	E	2	Histidine	Amino acids	-0.353411
EL4	mgtC	0.01 mM	Glycerol	E3	E	3	Histidine	Amino acids	-0.1958
14028s	wild-type	10.0 mM	Glycerol	A1	A	1	Orotate	Nucleosides, nucleotides, and analogues	0.175719
14028s	wild-type	10.0 mM	Glycerol	A2	A	2	Orotate	Nucleosides, nucleotides, and analogues	-1.0416
14028s	wild-type	10.0 mM	Glycerol	A3	A	3	Orotate	Nucleosides, nucleotides, and analogues	-0.38847
14028s	wild-type	0.01 mM	Glycerol	B1	B	1	Orotate	Nucleosides, nucleotides, and analogues	-0.344754
14028s	wild-type	0.01 mM	Glycerol	B2	B	2	Orotate	Nucleosides, nucleotides, and analogues	-0.862797
14028s	wild-type	0.01 mM	Glycerol	B3	B	3	Orotate	Nucleosides, nucleotides, and analogues	-0.511398
EG6503	phoP	0.01 mM	Glycerol	C1	C	1	Orotate	Nucleosides, nucleotides, and analogues	0.127964
EG6503	phoP	0.01 mM	Glycerol	C2	C	2	Orotate	Nucleosides, nucleotides, and analogues	0.0459459
EG6503	phoP	0.01 mM	Glycerol	C3	C	3	Orotate	Nucleosides, nucleotides, and analogues	0.157759
EG17048	mgtA mgtB	0.01 mM	Glycerol	D1	D	1	Orotate	Nucleosides, nucleotides, and analogues	0.481301
EG17048	mgtA mgtB	0.01 mM	Glycerol	D2	D	2	Orotate	Nucleosides, nucleotides, and analogues	0.541558
EG17048	mgtA mgtB	0.01 mM	Glycerol	D3	D	3	Orotate	Nucleosides, nucleotides, and analogues	0.596567
EL4	mgtC	0.01 mM	Glycerol	E1	E	1	Orotate	Nucleosides, nucleotides, and analogues	0.178269
EL4	mgtC	0.01 mM	Glycerol	E2	E	2	Orotate	Nucleosides, nucleotides, and analogues	0.598141
EL4	mgtC	0.01 mM	Glycerol	E3	E	3	Orotate	Nucleosides, nucleotides, and analogues	0.245793
14028s	wild-type	10.0 mM	Glycerol	A1	A	1	Dihydroorotate	Nucleosides, nucleotides, and analogues	0.626255
14028s	wild-type	10.0 mM	Glycerol	A2	A	2	Dihydroorotate	Nucleosides, nucleotides, and analogues	0.0491581
14028s	wild-type	10.0 mM	Glycerol	A3	A	3	Dihydroorotate	Nucleosides, nucleotides, and analogues	1.07566
14028s	wild-type	0.01 mM	Glycerol	B1	B	1	Dihydroorotate	Nucleosides, nucleotides, and analogues	-0.00768618
14028s	wild-type	0.01 mM	Glycerol	B2	B	2	Dihydroorotate	Nucleosides, nucleotides, and analogues	-0.433533
14028s	wild-type	0.01 mM	Glycerol	B3	B	3	Dihydroorotate	Nucleosides, nucleotides, and analogues	-0.033164
EG6503	phoP	0.01 mM	Glycerol	C1	C	1	Dihydroorotate	Nucleosides, nucleotides, and analogues	0.0954257
EG6503	phoP	0.01 mM	Glycerol	C2	C	2	Dihydroorotate	Nucleosides, nucleotides, and analogues	-0.215364
EG6503	phoP	0.01 mM	Glycerol	C3	C	3	Dihydroorotate	Nucleosides, nucleotides, and analogues	-0.169602
EG17048	mgtA mgtB	0.01 mM	Glycerol	D1	D	1	Dihydroorotate	Nucleosides, nucleotides, and analogues	-0.254915
EG17048	mgtA mgtB	0.01 mM	Glycerol	D2	D	2	Dihydroorotate	Nucleosides, nucleotides, and analogues	-0.195317
EG17048	mgtA mgtB	0.01 mM	Glycerol	D3	D	3	Dihydroorotate	Nucleosides, nucleotides, and analogues	-0.174118
EL4	mgtC	0.01 mM	Glycerol	E1	E	1	Dihydroorotate	Nucleosides, nucleotides, and analogues	0.184614
EL4	mgtC	0.01 mM	Glycerol	E2	E	2	Dihydroorotate	Nucleosides, nucleotides, and analogues	0.114072
EL4	mgtC	0.01 mM	Glycerol	E3	E	3	Dihydroorotate	Nucleosides, nucleotides, and analogues	-0.661488
14028s	wild-type	10.0 mM	Glycerol	A1	A	1	2-Aminoadipate	Other	0.476511
14028s	wild-type	10.0 mM	Glycerol	A2	A	2	2-Aminoadipate	Other	0.0865044
14028s	wild-type	10.0 mM	Glycerol	A3	A	3	2-Aminoadipate	Other	0.856553
14028s	wild-type	0.01 mM	Glycerol	B1	B	1	2-Aminoadipate	Other	0.34309
14028s	wild-type	0.01 mM	Glycerol	B2	B	2	2-Aminoadipate	Other	0.273653
14028s	wild-type	0.01 mM	Glycerol	B3	B	3	2-Aminoadipate	Other	0.637077
EG6503	phoP	0.01 mM	Glycerol	C1	C	1	2-Aminoadipate	Other	-0.483044
EG6503	phoP	0.01 mM	Glycerol	C2	C	2	2-Aminoadipate	Other	-0.383478
EG6503	phoP	0.01 mM	Glycerol	C3	C	3	2-Aminoadipate	Other	-0.297827
EG17048	mgtA mgtB	0.01 mM	Glycerol	D1	D	1	2-Aminoadipate	Other	-0.0535172
EG17048	mgtA mgtB	0.01 mM	Glycerol	D2	D	2	2-Aminoadipate	Other	-0.577262
EG17048	mgtA mgtB	0.01 mM	Glycerol	D3	D	3	2-Aminoadipate	Other	-0.418898
EL4	mgtC	0.01 mM	Glycerol	E1	E	1	2-Aminoadipate	Other	-0.18671
EL4	mgtC	0.01 mM	Glycerol	E2	E	2	2-Aminoadipate	Other	-0.0784438
EL4	mgtC	0.01 mM	Glycerol	E3	E	3	2-Aminoadipate	Other	-0.194208
14028s	wild-type	10.0 mM	Glycerol	A1	A	1	Carnitine	Other	-0.892845
14028s	wild-type	10.0 mM	Glycerol	A2	A	2	Carnitine	Other	-0.304336
14028s	wild-type	10.0 mM	Glycerol	A3	A	3	Carnitine	Other	-0.37886
14028s	wild-type	0.01 mM	Glycerol	B1	B	1	Carnitine	Other	-0.204933
14028s	wild-type	0.01 mM	Glycerol	B2	B	2	Carnitine	Other	0.0405407
14028s	wild-type	0.01 mM	Glycerol	B3	B	3	Carnitine	Other	-0.117411
EG6503	phoP	0.01 mM	Glycerol	C1	C	1	Carnitine	Other	0.185395
EG6503	phoP	0.01 mM	Glycerol	C2	C	2	Carnitine	Other	0.28557
EG6503	phoP	0.01 mM	Glycerol	C3	C	3	Carnitine	Other	0.347311
EG17048	mgtA mgtB	0.01 mM	Glycerol	D1	D	1	Carnitine	Other	0.514312
EG17048	mgtA mgtB	0.01 mM	Glycerol	D2	D	2	Carnitine	Other	0.420974
EG17048	mgtA mgtB	0.01 mM	Glycerol	D3	D	3	Carnitine	Other	0.477114
EL4	mgtC	0.01 mM	Glycerol	E1	E	1	Carnitine	Other	0.116285
EL4	mgtC	0.01 mM	Glycerol	E2	E	2	Carnitine	Other	-0.294683
EL4	mgtC	0.01 mM	Glycerol	E3	E	3	Carnitine	Other	-0.194433
14028s	wild-type	10.0 mM	Glycerol	A1	A	1	Methionine sulfoxide	Amino acid derivatives	-0.906687
14028s	wild-type	10.0 mM	Glycerol	A2	A	2	Methionine sulfoxide	Amino acid derivatives	-0.666979
14028s	wild-type	10.0 mM	Glycerol	A3	A	3	Methionine sulfoxide	Amino acid derivatives	-0.618219
14028s	wild-type	0.01 mM	Glycerol	B1	B	1	Methionine sulfoxide	Amino acid derivatives	-0.32296
14028s	wild-type	0.01 mM	Glycerol	B2	B	2	Methionine sulfoxide	Amino acid derivatives	-0.247189
14028s	wild-type	0.01 mM	Glycerol	B3	B	3	Methionine sulfoxide	Amino acid derivatives	-0.330596
EG6503	phoP	0.01 mM	Glycerol	C1	C	1	Methionine sulfoxide	Amino acid derivatives	0.077185
EG6503	phoP	0.01 mM	Glycerol	C2	C	2	Methionine sulfoxide	Amino acid derivatives	0.305145
EG6503	phoP	0.01 mM	Glycerol	C3	C	3	Methionine sulfoxide	Amino acid derivatives	0.35847
EG17048	mgtA mgtB	0.01 mM	Glycerol	D1	D	1	Methionine sulfoxide	Amino acid derivatives	0.391817
EG17048	mgtA mgtB	0.01 mM	Glycerol	D2	D	2	Methionine sulfoxide	Amino acid derivatives	0.495954
EG17048	mgtA mgtB	0.01 mM	Glycerol	D3	D	3	Methionine sulfoxide	Amino acid derivatives	0.598659
EL4	mgtC	0.01 mM	Glycerol	E1	E	1	Methionine sulfoxide	Amino acid derivatives	0.467678
EL4	mgtC	0.01 mM	Glycerol	E2	E	2	Methionine sulfoxide	Amino acid derivatives	0.18462
EL4	mgtC	0.01 mM	Glycerol	E3	E	3	Methionine sulfoxide	Amino acid derivatives	0.2131
14028s	wild-type	10.0 mM	Glycerol	A1	A	1	Phenylalanine	Amino acids	-0.821226
14028s	wild-type	10.0 mM	Glycerol	A2	A	2	Phenylalanine	Amino acids	-0.180934
14028s	wild-type	10.0 mM	Glycerol	A3	A	3	Phenylalanine	Amino acids	-0.296849
14028s	wild-type	0.01 mM	Glycerol	B1	B	1	Phenylalanine	Amino acids	-0.241345
14028s	wild-type	0.01 mM	Glycerol	B2	B	2	Phenylalanine	Amino acids	-0.161228
14028s	wild-type	0.01 mM	Glycerol	B3	B	3	Phenylalanine	Amino acids	-0.272741
EG6503	phoP	0.01 mM	Glycerol	C1	C	1	Phenylalanine	Amino acids	0.174622
EG6503	phoP	0.01 mM	Glycerol	C2	C	2	Phenylalanine	Amino acids	0.270699
EG6503	phoP	0.01 mM	Glycerol	C3	C	3	Phenylalanine	Amino acids	0.4243
EG17048	mgtA mgtB	0.01 mM	Glycerol	D1	D	1	Phenylalanine	Amino acids	0.214481
EG17048	mgtA mgtB	0.01 mM	Glycerol	D2	D	2	Phenylalanine	Amino acids	0.408035
EG17048	mgtA mgtB	0.01 mM	Glycerol	D3	D	3	Phenylalanine	Amino acids	0.434993
EL4	mgtC	0.01 mM	Glycerol	E1	E	1	Phenylalanine	Amino acids	0.217794
EL4	mgtC	0.01 mM	Glycerol	E2	E	2	Phenylalanine	Amino acids	-0.207276
EL4	mgtC	0.01 mM	Glycerol	E3	E	3	Phenylalanine	Amino acids	0.0366759
14028s	wild-type	10.0 mM	Glycerol	A1	A	1	Uric acid	Other	-0.920941
14028s	wild-type	10.0 mM	Glycerol	A2	A	2	Uric acid	Other	2.67426
14028s	wild-type	10.0 mM	Glycerol	A3	A	3	Uric acid	Other	-0.920941
14028s	wild-type	0.01 mM	Glycerol	B1	B	1	Uric acid	Other	-0.920941
14028s	wild-type	0.01 mM	Glycerol	B2	B	2	Uric acid	Other	-0.920941
14028s	wild-type	0.01 mM	Glycerol	B3	B	3	Uric acid	Other	0.414856
EG6503	phoP	0.01 mM	Glycerol	C1	C	1	Uric acid	Other	2.10509
EG6503	phoP	0.01 mM	Glycerol	C2	C	2	Uric acid	Other	-0.920941
EG6503	phoP	0.01 mM	Glycerol	C3	C	3	Uric acid	Other	-0.920941
EG17048	mgtA mgtB	0.01 mM	Glycerol	D1	D	1	Uric acid	Other	0.740521
EG17048	mgtA mgtB	0.01 mM	Glycerol	D2	D	2	Uric acid	Other	0.659657
EG17048	mgtA mgtB	0.01 mM	Glycerol	D3	D	3	Uric acid	Other	0.601222
EL4	mgtC	0.01 mM	Glycerol	E1	E	1	Uric acid	Other	-0.920941
EL4	mgtC	0.01 mM	Glycerol	E2	E	2	Uric acid	Other	-0.920941
EL4	mgtC	0.01 mM	Glycerol	E3	E	3	Uric acid	Other	0.171924
14028s	wild-type	10.0 mM	Glycerol	A1	A	1	D-Glyceraldehdye 3-phosphate	Glycolysis and gluconeogenesis	0.128975
14028s	wild-type	10.0 mM	Glycerol	A2	A	2	D-Glyceraldehdye 3-phosphate	Glycolysis and gluconeogenesis	0.233546
14028s	wild-type	10.0 mM	Glycerol	A3	A	3	D-Glyceraldehdye 3-phosphate	Glycolysis and gluconeogenesis	0.151141
14028s	wild-type	0.01 mM	Glycerol	B1	B	1	D-Glyceraldehdye 3-phosphate	Glycolysis and gluconeogenesis	-0.763188
14028s	wild-type	0.01 mM	Glycerol	B2	B	2	D-Glyceraldehdye 3-phosphate	Glycolysis and gluconeogenesis	-0.829579
14028s	wild-type	0.01 mM	Glycerol	B3	B	3	D-Glyceraldehdye 3-phosphate	Glycolysis and gluconeogenesis	-0.916607
EG6503	phoP	0.01 mM	Glycerol	C1	C	1	D-Glyceraldehdye 3-phosphate	Glycolysis and gluconeogenesis	-0.164442
EG6503	phoP	0.01 mM	Glycerol	C2	C	2	D-Glyceraldehdye 3-phosphate	Glycolysis and gluconeogenesis	0.286216
EG6503	phoP	0.01 mM	Glycerol	C3	C	3	D-Glyceraldehdye 3-phosphate	Glycolysis and gluconeogenesis	0.354238
EG17048	mgtA mgtB	0.01 mM	Glycerol	D1	D	1	D-Glyceraldehdye 3-phosphate	Glycolysis and gluconeogenesis	-0.556118
EG17048	mgtA mgtB	0.01 mM	Glycerol	D2	D	2	D-Glyceraldehdye 3-phosphate	Glycolysis and gluconeogenesis	0.402469
EG17048	mgtA mgtB	0.01 mM	Glycerol	D3	D	3	D-Glyceraldehdye 3-phosphate	Glycolysis and gluconeogenesis	0.380433
EL4	mgtC	0.01 mM	Glycerol	E1	E	1	D-Glyceraldehdye 3-phosphate	Glycolysis and gluconeogenesis	-0.0238325
EL4	mgtC	0.01 mM	Glycerol	E2	E	2	D-Glyceraldehdye 3-phosphate	Glycolysis and gluconeogenesis	0.34069
EL4	mgtC	0.01 mM	Glycerol	E3	E	3	D-Glyceraldehdye 3-phosphate	Glycolysis and gluconeogenesis	0.976057
14028s	wild-type	10.0 mM	Glycerol	A1	A	1	sn-Glycerol 3-phosphate	Glycolysis and gluconeogenesis	-0.00810454
14028s	wild-type	10.0 mM	Glycerol	A2	A	2	sn-Glycerol 3-phosphate	Glycolysis and gluconeogenesis	0.668659
14028s	wild-type	10.0 mM	Glycerol	A3	A	3	sn-Glycerol 3-phosphate	Glycolysis and gluconeogenesis	0.153344
14028s	wild-type	0.01 mM	Glycerol	B1	B	1	sn-Glycerol 3-phosphate	Glycolysis and gluconeogenesis	-0.804901
14028s	wild-type	0.01 mM	Glycerol	B2	B	2	sn-Glycerol 3-phosphate	Glycolysis and gluconeogenesis	-0.688324
14028s	wild-type	0.01 mM	Glycerol	B3	B	3	sn-Glycerol 3-phosphate	Glycolysis and gluconeogenesis	-1.27065
EG6503	phoP	0.01 mM	Glycerol	C1	C	1	sn-Glycerol 3-phosphate	Glycolysis and gluconeogenesis	0.637212
EG6503	phoP	0.01 mM	Glycerol	C2	C	2	sn-Glycerol 3-phosphate	Glycolysis and gluconeogenesis	0.613138
EG6503	phoP	0.01 mM	Glycerol	C3	C	3	sn-Glycerol 3-phosphate	Glycolysis and gluconeogenesis	0.475294
EG17048	mgtA mgtB	0.01 mM	Glycerol	D1	D	1	sn-Glycerol 3-phosphate	Glycolysis and gluconeogenesis	-0.228747
EG17048	mgtA mgtB	0.01 mM	Glycerol	D2	D	2	sn-Glycerol 3-phosphate	Glycolysis and gluconeogenesis	0.0296366
EG17048	mgtA mgtB	0.01 mM	Glycerol	D3	D	3	sn-Glycerol 3-phosphate	Glycolysis and gluconeogenesis	-0.319021
EL4	mgtC	0.01 mM	Glycerol	E1	E	1	sn-Glycerol 3-phosphate	Glycolysis and gluconeogenesis	0.208807
EL4	mgtC	0.01 mM	Glycerol	E2	E	2	sn-Glycerol 3-phosphate	Glycolysis and gluconeogenesis	0.105797
EL4	mgtC	0.01 mM	Glycerol	E3	E	3	sn-Glycerol 3-phosphate	Glycolysis and gluconeogenesis	0.42786
14028s	wild-type	10.0 mM	Glycerol	A1	A	1	N-Acetylornithine	Amino acid derivatives	0.660665
14028s	wild-type	10.0 mM	Glycerol	A2	A	2	N-Acetylornithine	Amino acid derivatives	0.663985
14028s	wild-type	10.0 mM	Glycerol	A3	A	3	N-Acetylornithine	Amino acid derivatives	1.10676
14028s	wild-type	0.01 mM	Glycerol	B1	B	1	N-Acetylornithine	Amino acid derivatives	0.104699
14028s	wild-type	0.01 mM	Glycerol	B2	B	2	N-Acetylornithine	Amino acid derivatives	1.03633
14028s	wild-type	0.01 mM	Glycerol	B3	B	3	N-Acetylornithine	Amino acid derivatives	0.121191
EG6503	phoP	0.01 mM	Glycerol	C1	C	1	N-Acetylornithine	Amino acid derivatives	-0.0431129
EG6503	phoP	0.01 mM	Glycerol	C2	C	2	N-Acetylornithine	Amino acid derivatives	-0.551877
EG6503	phoP	0.01 mM	Glycerol	C3	C	3	N-Acetylornithine	Amino acid derivatives	-0.215571
EG17048	mgtA mgtB	0.01 mM	Glycerol	D1	D	1	N-Acetylornithine	Amino acid derivatives	-0.794758
EG17048	mgtA mgtB	0.01 mM	Glycerol	D2	D	2	N-Acetylornithine	Amino acid derivatives	-0.205236
EG17048	mgtA mgtB	0.01 mM	Glycerol	D3	D	3	N-Acetylornithine	Amino acid derivatives	-0.212895
EL4	mgtC	0.01 mM	Glycerol	E1	E	1	N-Acetylornithine	Amino acid derivatives	-0.419865
EL4	mgtC	0.01 mM	Glycerol	E2	E	2	N-Acetylornithine	Amino acid derivatives	-0.634642
EL4	mgtC	0.01 mM	Glycerol	E3	E	3	N-Acetylornithine	Amino acid derivatives	-0.615671
14028s	wild-type	10.0 mM	Glycerol	A1	A	1	Arginine	Amino acids	-0.510875
14028s	wild-type	10.0 mM	Glycerol	A2	A	2	Arginine	Amino acids	-0.4236
14028s	wild-type	10.0 mM	Glycerol	A3	A	3	Arginine	Amino acids	-0.543471
14028s	wild-type	0.01 mM	Glycerol	B1	B	1	Arginine	Amino acids	0.0947788
14028s	wild-type	0.01 mM	Glycerol	B2	B	2	Arginine	Amino acids	-0.815913
14028s	wild-type	0.01 mM	Glycerol	B3	B	3	Arginine	Amino acids	0.168199
EG6503	phoP	0.01 mM	Glycerol	C1	C	1	Arginine	Amino acids	0.385631
EG6503	phoP	0.01 mM	Glycerol	C2	C	2	Arginine	Amino acids	0.495897
EG6503	phoP	0.01 mM	Glycerol	C3	C	3	Arginine	Amino acids	0.5424
EG17048	mgtA mgtB	0.01 mM	Glycerol	D1	D	1	Arginine	Amino acids	-0.292517
EG17048	mgtA mgtB	0.01 mM	Glycerol	D2	D	2	Arginine	Amino acids	-0.262767
EG17048	mgtA mgtB	0.01 mM	Glycerol	D3	D	3	Arginine	Amino acids	-0.130004
EL4	mgtC	0.01 mM	Glycerol	E1	E	1	Arginine	Amino acids	0.458819
EL4	mgtC	0.01 mM	Glycerol	E2	E	2	Arginine	Amino acids	0.463263
EL4	mgtC	0.01 mM	Glycerol	E3	E	3	Arginine	Amino acids	0.37016
14028s	wild-type	10.0 mM	Glycerol	A1	A	1	Citrulline	Amino acids	0.552836
14028s	wild-type	10.0 mM	Glycerol	A2	A	2	Citrulline	Amino acids	0.0881148
14028s	wild-type	10.0 mM	Glycerol	A3	A	3	Citrulline	Amino acids	0.802299
14028s	wild-type	0.01 mM	Glycerol	B1	B	1	Citrulline	Amino acids	-0.0949622
14028s	wild-type	0.01 mM	Glycerol	B2	B	2	Citrulline	Amino acids	1.46714
14028s	wild-type	0.01 mM	Glycerol	B3	B	3	Citrulline	Amino acids	-0.0893222
EG6503	phoP	0.01 mM	Glycerol	C1	C	1	Citrulline	Amino acids	0.079872
EG6503	phoP	0.01 mM	Glycerol	C2	C	2	Citrulline	Amino acids	-0.528513
EG6503	phoP	0.01 mM	Glycerol	C3	C	3	Citrulline	Amino acids	-0.235016
EG17048	mgtA mgtB	0.01 mM	Glycerol	D1	D	1	Citrulline	Amino acids	0.0855268
EG17048	mgtA mgtB	0.01 mM	Glycerol	D2	D	2	Citrulline	Amino acids	-0.358103
EG17048	mgtA mgtB	0.01 mM	Glycerol	D3	D	3	Citrulline	Amino acids	0.278258
EL4	mgtC	0.01 mM	Glycerol	E1	E	1	Citrulline	Amino acids	-0.96235
EL4	mgtC	0.01 mM	Glycerol	E2	E	2	Citrulline	Amino acids	-0.520918
EL4	mgtC	0.01 mM	Glycerol	E3	E	3	Citrulline	Amino acids	-0.564868
14028s	wild-type	10.0 mM	Glycerol	A1	A	1	N-Carbamoyl-L-aspartate	Amino acid metabolism	0.796202
14028s	wild-type	10.0 mM	Glycerol	A2	A	2	N-Carbamoyl-L-aspartate	Amino acid metabolism	-0.557313
14028s	wild-type	10.0 mM	Glycerol	A3	A	3	N-Carbamoyl-L-aspartate	Amino acid metabolism	0.200462
14028s	wild-type	0.01 mM	Glycerol	B1	B	1	N-Carbamoyl-L-aspartate	Amino acid metabolism	0.161497
14028s	wild-type	0.01 mM	Glycerol	B2	B	2	N-Carbamoyl-L-aspartate	Amino acid metabolism	-0.475214
14028s	wild-type	0.01 mM	Glycerol	B3	B	3	N-Carbamoyl-L-aspartate	Amino acid metabolism	-0.125295
EG6503	phoP	0.01 mM	Glycerol	C1	C	1	N-Carbamoyl-L-aspartate	Amino acid metabolism	-0.494002
EG6503	phoP	0.01 mM	Glycerol	C2	C	2	N-Carbamoyl-L-aspartate	Amino acid metabolism	-0.29897
EG6503	phoP	0.01 mM	Glycerol	C3	C	3	N-Carbamoyl-L-aspartate	Amino acid metabolism	0.087122
EG17048	mgtA mgtB	0.01 mM	Glycerol	D1	D	1	N-Carbamoyl-L-aspartate	Amino acid metabolism	0.080538
EG17048	mgtA mgtB	0.01 mM	Glycerol	D2	D	2	N-Carbamoyl-L-aspartate	Amino acid metabolism	0.440921
EG17048	mgtA mgtB	0.01 mM	Glycerol	D3	D	3	N-Carbamoyl-L-aspartate	Amino acid metabolism	0.424754
EL4	mgtC	0.01 mM	Glycerol	E1	E	1	N-Carbamoyl-L-aspartate	Amino acid metabolism	0.263866
EL4	mgtC	0.01 mM	Glycerol	E2	E	2	N-Carbamoyl-L-aspartate	Amino acid metabolism	0.189137
EL4	mgtC	0.01 mM	Glycerol	E3	E	3	N-Carbamoyl-L-aspartate	Amino acid metabolism	-0.693705
14028s	wild-type	10.0 mM	Glycerol	A1	A	1	Gluconolactone	Pentose phosphate pathway	0.000576538
14028s	wild-type	10.0 mM	Glycerol	A2	A	2	Gluconolactone	Pentose phosphate pathway	-0.0955095
14028s	wild-type	10.0 mM	Glycerol	A3	A	3	Gluconolactone	Pentose phosphate pathway	-0.0105606
14028s	wild-type	0.01 mM	Glycerol	B1	B	1	Gluconolactone	Pentose phosphate pathway	0.971041
14028s	wild-type	0.01 mM	Glycerol	B2	B	2	Gluconolactone	Pentose phosphate pathway	0.603431
14028s	wild-type	0.01 mM	Glycerol	B3	B	3	Gluconolactone	Pentose phosphate pathway	0.940869
EG6503	phoP	0.01 mM	Glycerol	C1	C	1	Gluconolactone	Pentose phosphate pathway	-0.459454
EG6503	phoP	0.01 mM	Glycerol	C2	C	2	Gluconolactone	Pentose phosphate pathway	-0.527679
EG6503	phoP	0.01 mM	Glycerol	C3	C	3	Gluconolactone	Pentose phosphate pathway	-0.538829
EG17048	mgtA mgtB	0.01 mM	Glycerol	D1	D	1	Gluconolactone	Pentose phosphate pathway	0.0663096
EG17048	mgtA mgtB	0.01 mM	Glycerol	D2	D	2	Gluconolactone	Pentose phosphate pathway	-0.393834
EG17048	mgtA mgtB	0.01 mM	Glycerol	D3	D	3	Gluconolactone	Pentose phosphate pathway	-0.417792
EL4	mgtC	0.01 mM	Glycerol	E1	E	1	Gluconolactone	Pentose phosphate pathway	-0.486923
EL4	mgtC	0.01 mM	Glycerol	E2	E	2	Gluconolactone	Pentose phosphate pathway	0.154333
EL4	mgtC	0.01 mM	Glycerol	E3	E	3	Gluconolactone	Pentose phosphate pathway	0.19402
14028s	wild-type	10.0 mM	Glycerol	A1	A	1	D-Glucosamine 1	Amino sugars and derivatives	-0.882094
14028s	wild-type	10.0 mM	Glycerol	A2	A	2	D-Glucosamine 1	Amino sugars and derivatives	-0.26554
14028s	wild-type	10.0 mM	Glycerol	A3	A	3	D-Glucosamine 1	Amino sugars and derivatives	-0.469762
14028s	wild-type	0.01 mM	Glycerol	B1	B	1	D-Glucosamine 1	Amino sugars and derivatives	0.196915
14028s	wild-type	0.01 mM	Glycerol	B2	B	2	D-Glucosamine 1	Amino sugars and derivatives	-0.0297152
14028s	wild-type	0.01 mM	Glycerol	B3	B	3	D-Glucosamine 1	Amino sugars and derivatives	-0.234401
EG6503	phoP	0.01 mM	Glycerol	C1	C	1	D-Glucosamine 1	Amino sugars and derivatives	0.367104
EG6503	phoP	0.01 mM	Glycerol	C2	C	2	D-Glucosamine 1	Amino sugars and derivatives	0.292555
EG6503	phoP	0.01 mM	Glycerol	C3	C	3	D-Glucosamine 1	Amino sugars and derivatives	0.353712
EG17048	mgtA mgtB	0.01 mM	Glycerol	D1	D	1	D-Glucosamine 1	Amino sugars and derivatives	0.0331253
EG17048	mgtA mgtB	0.01 mM	Glycerol	D2	D	2	D-Glucosamine 1	Amino sugars and derivatives	0.465407
EG17048	mgtA mgtB	0.01 mM	Glycerol	D3	D	3	D-Glucosamine 1	Amino sugars and derivatives	0.539495
EL4	mgtC	0.01 mM	Glycerol	E1	E	1	D-Glucosamine 1	Amino sugars and derivatives	0.0798839
EL4	mgtC	0.01 mM	Glycerol	E2	E	2	D-Glucosamine 1	Amino sugars and derivatives	-0.319763
EL4	mgtC	0.01 mM	Glycerol	E3	E	3	D-Glucosamine 1	Amino sugars and derivatives	-0.126923
14028s	wild-type	10.0 mM	Glycerol	A1	A	1	D-Glucosamine 2	Amino sugars and derivatives	0.497703
14028s	wild-type	10.0 mM	Glycerol	A2	A	2	D-Glucosamine 2	Amino sugars and derivatives	-0.412706
14028s	wild-type	10.0 mM	Glycerol	A3	A	3	D-Glucosamine 2	Amino sugars and derivatives	-0.0445233
14028s	wild-type	0.01 mM	Glycerol	B1	B	1	D-Glucosamine 2	Amino sugars and derivatives	0.90621
14028s	wild-type	0.01 mM	Glycerol	B2	B	2	D-Glucosamine 2	Amino sugars and derivatives	-0.603009
14028s	wild-type	0.01 mM	Glycerol	B3	B	3	D-Glucosamine 2	Amino sugars and derivatives	-0.262866
EG6503	phoP	0.01 mM	Glycerol	C1	C	1	D-Glucosamine 2	Amino sugars and derivatives	1.23373
EG6503	phoP	0.01 mM	Glycerol	C2	C	2	D-Glucosamine 2	Amino sugars and derivatives	0.262817
EG6503	phoP	0.01 mM	Glycerol	C3	C	3	D-Glucosamine 2	Amino sugars and derivatives	0.394797
EG17048	mgtA mgtB	0.01 mM	Glycerol	D1	D	1	D-Glucosamine 2	Amino sugars and derivatives	-0.207395
EG17048	mgtA mgtB	0.01 mM	Glycerol	D2	D	2	D-Glucosamine 2	Amino sugars and derivatives	-0.159636
EG17048	mgtA mgtB	0.01 mM	Glycerol	D3	D	3	D-Glucosamine 2	Amino sugars and derivatives	0.0308062
EL4	mgtC	0.01 mM	Glycerol	E1	E	1	D-Glucosamine 2	Amino sugars and derivatives	-0.41049
EL4	mgtC	0.01 mM	Glycerol	E2	E	2	D-Glucosamine 2	Amino sugars and derivatives	-0.656074
EL4	mgtC	0.01 mM	Glycerol	E3	E	3	D-Glucosamine 2	Amino sugars and derivatives	-0.56936
14028s	wild-type	10.0 mM	Glycerol	A1	A	1	Tyrosine	Amino acids	0.0958748
14028s	wild-type	10.0 mM	Glycerol	A2	A	2	Tyrosine	Amino acids	0.000486761
14028s	wild-type	10.0 mM	Glycerol	A3	A	3	Tyrosine	Amino acids	0.0764573
14028s	wild-type	0.01 mM	Glycerol	B1	B	1	Tyrosine	Amino acids	-0.68009
14028s	wild-type	0.01 mM	Glycerol	B2	B	2	Tyrosine	Amino acids	-0.697947
14028s	wild-type	0.01 mM	Glycerol	B3	B	3	Tyrosine	Amino acids	-0.834036
EG6503	phoP	0.01 mM	Glycerol	C1	C	1	Tyrosine	Amino acids	0.230023
EG6503	phoP	0.01 mM	Glycerol	C2	C	2	Tyrosine	Amino acids	0.334398
EG6503	phoP	0.01 mM	Glycerol	C3	C	3	Tyrosine	Amino acids	0.229554
EG17048	mgtA mgtB	0.01 mM	Glycerol	D1	D	1	Tyrosine	Amino acids	0.113001
EG17048	mgtA mgtB	0.01 mM	Glycerol	D2	D	2	Tyrosine	Amino acids	0.194978
EG17048	mgtA mgtB	0.01 mM	Glycerol	D3	D	3	Tyrosine	Amino acids	0.208781
EL4	mgtC	0.01 mM	Glycerol	E1	E	1	Tyrosine	Amino acids	0.28759
EL4	mgtC	0.01 mM	Glycerol	E2	E	2	Tyrosine	Amino acids	0.173843
EL4	mgtC	0.01 mM	Glycerol	E3	E	3	Tyrosine	Amino acids	0.267087
14028s	wild-type	10.0 mM	Glycerol	A1	A	1	N-Acetylglutamine	Other	1.09332
14028s	wild-type	10.0 mM	Glycerol	A2	A	2	N-Acetylglutamine	Other	0.833639
14028s	wild-type	10.0 mM	Glycerol	A3	A	3	N-Acetylglutamine	Other	0.891288
14028s	wild-type	0.01 mM	Glycerol	B1	B	1	N-Acetylglutamine	Other	0.750963
14028s	wild-type	0.01 mM	Glycerol	B2	B	2	N-Acetylglutamine	Other	0.530472
14028s	wild-type	0.01 mM	Glycerol	B3	B	3	N-Acetylglutamine	Other	0.403529
EG6503	phoP	0.01 mM	Glycerol	C1	C	1	N-Acetylglutamine	Other	-0.611532
EG6503	phoP	0.01 mM	Glycerol	C2	C	2	N-Acetylglutamine	Other	-0.430063
EG6503	phoP	0.01 mM	Glycerol	C3	C	3	N-Acetylglutamine	Other	-0.402029
EG17048	mgtA mgtB	0.01 mM	Glycerol	D1	D	1	N-Acetylglutamine	Other	-2.75164
EG17048	mgtA mgtB	0.01 mM	Glycerol	D2	D	2	N-Acetylglutamine	Other	-0.518038
EG17048	mgtA mgtB	0.01 mM	Glycerol	D3	D	3	N-Acetylglutamine	Other	-0.371087
EL4	mgtC	0.01 mM	Glycerol	E1	E	1	N-Acetylglutamine	Other	0.194524
EL4	mgtC	0.01 mM	Glycerol	E2	E	2	N-Acetylglutamine	Other	0.352056
EL4	mgtC	0.01 mM	Glycerol	E3	E	3	N-Acetylglutamine	Other	0.0345962
14028s	wild-type	10.0 mM	Glycerol	A1	A	1	N-Acetylglutamate	Amino acid metabolism	-0.0233828
14028s	wild-type	10.0 mM	Glycerol	A2	A	2	N-Acetylglutamate	Amino acid metabolism	0.357624
14028s	wild-type	10.0 mM	Glycerol	A3	A	3	N-Acetylglutamate	Amino acid metabolism	0.515995
14028s	wild-type	0.01 mM	Glycerol	B1	B	1	N-Acetylglutamate	Amino acid metabolism	-0.117988
14028s	wild-type	0.01 mM	Glycerol	B2	B	2	N-Acetylglutamate	Amino acid metabolism	1.91234
14028s	wild-type	0.01 mM	Glycerol	B3	B	3	N-Acetylglutamate	Amino acid metabolism	0.0621079
EG6503	phoP	0.01 mM	Glycerol	C1	C	1	N-Acetylglutamate	Amino acid metabolism	-0.559691
EG6503	phoP	0.01 mM	Glycerol	C2	C	2	N-Acetylglutamate	Amino acid metabolism	-0.417025
EG6503	phoP	0.01 mM	Glycerol	C3	C	3	N-Acetylglutamate	Amino acid metabolism	-0.383496
EG17048	mgtA mgtB	0.01 mM	Glycerol	D1	D	1	N-Acetylglutamate	Amino acid metabolism	0.399241
EG17048	mgtA mgtB	0.01 mM	Glycerol	D2	D	2	N-Acetylglutamate	Amino acid metabolism	0.379386
EG17048	mgtA mgtB	0.01 mM	Glycerol	D3	D	3	N-Acetylglutamate	Amino acid metabolism	0.453724
EL4	mgtC	0.01 mM	Glycerol	E1	E	1	N-Acetylglutamate	Amino acid metabolism	-0.941943
EL4	mgtC	0.01 mM	Glycerol	E2	E	2	N-Acetylglutamate	Amino acid metabolism	-0.78821
EL4	mgtC	0.01 mM	Glycerol	E3	E	3	N-Acetylglutamate	Amino acid metabolism	-0.848678
14028s	wild-type	10.0 mM	Glycerol	A1	A	1	D-Gluconate	Pentose phosphate pathway	1.18945
14028s	wild-type	10.0 mM	Glycerol	A2	A	2	D-Gluconate	Pentose phosphate pathway	-0.192978
14028s	wild-type	10.0 mM	Glycerol	A3	A	3	D-Gluconate	Pentose phosphate pathway	0.312444
14028s	wild-type	0.01 mM	Glycerol	B1	B	1	D-Gluconate	Pentose phosphate pathway	0.436479
14028s	wild-type	0.01 mM	Glycerol	B2	B	2	D-Gluconate	Pentose phosphate pathway	-0.21306
14028s	wild-type	0.01 mM	Glycerol	B3	B	3	D-Gluconate	Pentose phosphate pathway	-0.295002
EG6503	phoP	0.01 mM	Glycerol	C1	C	1	D-Gluconate	Pentose phosphate pathway	0.20445
EG6503	phoP	0.01 mM	Glycerol	C2	C	2	D-Gluconate	Pentose phosphate pathway	-0.0953849
EG6503	phoP	0.01 mM	Glycerol	C3	C	3	D-Gluconate	Pentose phosphate pathway	-0.0893587
EG17048	mgtA mgtB	0.01 mM	Glycerol	D1	D	1	D-Gluconate	Pentose phosphate pathway	0.290968
EG17048	mgtA mgtB	0.01 mM	Glycerol	D2	D	2	D-Gluconate	Pentose phosphate pathway	-0.107617
EG17048	mgtA mgtB	0.01 mM	Glycerol	D3	D	3	D-Gluconate	Pentose phosphate pathway	-0.135949
EL4	mgtC	0.01 mM	Glycerol	E1	E	1	D-Gluconate	Pentose phosphate pathway	-0.890317
EL4	mgtC	0.01 mM	Glycerol	E2	E	2	D-Gluconate	Pentose phosphate pathway	0.325555
EL4	mgtC	0.01 mM	Glycerol	E3	E	3	D-Gluconate	Pentose phosphate pathway	-0.739677
14028s	wild-type	10.0 mM	Glycerol	A1	A	1	Tryptophan	Amino acids	0.277495
14028s	wild-type	10.0 mM	Glycerol	A2	A	2	Tryptophan	Amino acids	-0.0345048
14028s	wild-type	10.0 mM	Glycerol	A3	A	3	Tryptophan	Amino acids	-0.192713
14028s	wild-type	0.01 mM	Glycerol	B1	B	1	Tryptophan	Amino acids	-0.892388
14028s	wild-type	0.01 mM	Glycerol	B2	B	2	Tryptophan	Amino acids	-0.630136
14028s	wild-type	0.01 mM	Glycerol	B3	B	3	Tryptophan	Amino acids	-1.16168
EG6503	phoP	0.01 mM	Glycerol	C1	C	1	Tryptophan	Amino acids	0.481564
EG6503	phoP	0.01 mM	Glycerol	C2	C	2	Tryptophan	Amino acids	0.321546
EG6503	phoP	0.01 mM	Glycerol	C3	C	3	Tryptophan	Amino acids	0.309176
EG17048	mgtA mgtB	0.01 mM	Glycerol	D1	D	1	Tryptophan	Amino acids	-0.218468
EG17048	mgtA mgtB	0.01 mM	Glycerol	D2	D	2	Tryptophan	Amino acids	0.171699
EG17048	mgtA mgtB	0.01 mM	Glycerol	D3	D	3	Tryptophan	Amino acids	0.28053
EL4	mgtC	0.01 mM	Glycerol	E1	E	1	Tryptophan	Amino acids	0.294417
EL4	mgtC	0.01 mM	Glycerol	E2	E	2	Tryptophan	Amino acids	0.524233
EL4	mgtC	0.01 mM	Glycerol	E3	E	3	Tryptophan	Amino acids	0.469228
14028s	wild-type	10.0 mM	Glycerol	A1	A	1	Pantothenate	Cofactor biosynthesis	0.102092
14028s	wild-type	10.0 mM	Glycerol	A2	A	2	Pantothenate	Cofactor biosynthesis	0.302782
14028s	wild-type	10.0 mM	Glycerol	A3	A	3	Pantothenate	Cofactor biosynthesis	0.282563
14028s	wild-type	0.01 mM	Glycerol	B1	B	1	Pantothenate	Cofactor biosynthesis	0.888948
14028s	wild-type	0.01 mM	Glycerol	B2	B	2	Pantothenate	Cofactor biosynthesis	0.862855
14028s	wild-type	0.01 mM	Glycerol	B3	B	3	Pantothenate	Cofactor biosynthesis	0.977373
EG6503	phoP	0.01 mM	Glycerol	C1	C	1	Pantothenate	Cofactor biosynthesis	-0.489043
EG6503	phoP	0.01 mM	Glycerol	C2	C	2	Pantothenate	Cofactor biosynthesis	-0.520936
EG6503	phoP	0.01 mM	Glycerol	C3	C	3	Pantothenate	Cofactor biosynthesis	-0.458063
EG17048	mgtA mgtB	0.01 mM	Glycerol	D1	D	1	Pantothenate	Cofactor biosynthesis	0.199134
EG17048	mgtA mgtB	0.01 mM	Glycerol	D2	D	2	Pantothenate	Cofactor biosynthesis	-0.22997
EG17048	mgtA mgtB	0.01 mM	Glycerol	D3	D	3	Pantothenate	Cofactor biosynthesis	-0.183805
EL4	mgtC	0.01 mM	Glycerol	E1	E	1	Pantothenate	Cofactor biosynthesis	-0.717661
EL4	mgtC	0.01 mM	Glycerol	E2	E	2	Pantothenate	Cofactor biosynthesis	-0.570515
EL4	mgtC	0.01 mM	Glycerol	E3	E	3	Pantothenate	Cofactor biosynthesis	-0.445754
14028s	wild-type	10.0 mM	Glycerol	A1	A	1	N-Acetyl-D-glucosamine	Amino sugars and derivatives	0.643124
14028s	wild-type	10.0 mM	Glycerol	A2	A	2	N-Acetyl-D-glucosamine	Amino sugars and derivatives	-0.0320854
14028s	wild-type	10.0 mM	Glycerol	A3	A	3	N-Acetyl-D-glucosamine	Amino sugars and derivatives	0.233714
14028s	wild-type	0.01 mM	Glycerol	B1	B	1	N-Acetyl-D-glucosamine	Amino sugars and derivatives	0.391747
14028s	wild-type	0.01 mM	Glycerol	B2	B	2	N-Acetyl-D-glucosamine	Amino sugars and derivatives	-0.176882
14028s	wild-type	0.01 mM	Glycerol	B3	B	3	N-Acetyl-D-glucosamine	Amino sugars and derivatives	-0.602739
EG6503	phoP	0.01 mM	Glycerol	C1	C	1	N-Acetyl-D-glucosamine	Amino sugars and derivatives	0.716977
EG6503	phoP	0.01 mM	Glycerol	C2	C	2	N-Acetyl-D-glucosamine	Amino sugars and derivatives	0.123542
EG6503	phoP	0.01 mM	Glycerol	C3	C	3	N-Acetyl-D-glucosamine	Amino sugars and derivatives	-0.297615
EG17048	mgtA mgtB	0.01 mM	Glycerol	D1	D	1	N-Acetyl-D-glucosamine	Amino sugars and derivatives	0.255304
EG17048	mgtA mgtB	0.01 mM	Glycerol	D2	D	2	N-Acetyl-D-glucosamine	Amino sugars and derivatives	-0.21986
EG17048	mgtA mgtB	0.01 mM	Glycerol	D3	D	3	N-Acetyl-D-glucosamine	Amino sugars and derivatives	0.244652
EL4	mgtC	0.01 mM	Glycerol	E1	E	1	N-Acetyl-D-glucosamine	Amino sugars and derivatives	-0.279236
EL4	mgtC	0.01 mM	Glycerol	E2	E	2	N-Acetyl-D-glucosamine	Amino sugars and derivatives	-0.208248
EL4	mgtC	0.01 mM	Glycerol	E3	E	3	N-Acetyl-D-glucosamine	Amino sugars and derivatives	-0.792394
14028s	wild-type	10.0 mM	Glycerol	A1	A	1	Cystathionine	Amino acid metabolism	-0.239389
14028s	wild-type	10.0 mM	Glycerol	A2	A	2	Cystathionine	Amino acid metabolism	-0.0957469
14028s	wild-type	10.0 mM	Glycerol	A3	A	3	Cystathionine	Amino acid metabolism	-1.00551
14028s	wild-type	0.01 mM	Glycerol	B1	B	1	Cystathionine	Amino acid metabolism	0.283619
14028s	wild-type	0.01 mM	Glycerol	B2	B	2	Cystathionine	Amino acid metabolism	0.605205
14028s	wild-type	0.01 mM	Glycerol	B3	B	3	Cystathionine	Amino acid metabolism	0.21766
EG6503	phoP	0.01 mM	Glycerol	C1	C	1	Cystathionine	Amino acid metabolism	0.48231
EG6503	phoP	0.01 mM	Glycerol	C2	C	2	Cystathionine	Amino acid metabolism	-0.419568
EG6503	phoP	0.01 mM	Glycerol	C3	C	3	Cystathionine	Amino acid metabolism	0.646122
EG17048	mgtA mgtB	0.01 mM	Glycerol	D1	D	1	Cystathionine	Amino acid metabolism	-1.30021
EG17048	mgtA mgtB	0.01 mM	Glycerol	D2	D	2	Cystathionine	Amino acid metabolism	0.469117
EG17048	mgtA mgtB	0.01 mM	Glycerol	D3	D	3	Cystathionine	Amino acid metabolism	0.276552
EL4	mgtC	0.01 mM	Glycerol	E1	E	1	Cystathionine	Amino acid metabolism	-0.0321525
EL4	mgtC	0.01 mM	Glycerol	E2	E	2	Cystathionine	Amino acid metabolism	0.206509
EL4	mgtC	0.01 mM	Glycerol	E3	E	3	Cystathionine	Amino acid metabolism	-0.0945266
14028s	wild-type	10.0 mM	Glycerol	A1	A	1	D-Ribose phosphate	Pentose phosphate pathway	0.911359
14028s	wild-type	10.0 mM	Glycerol	A2	A	2	D-Ribose phosphate	Pentose phosphate pathway	0.747266
14028s	wild-type	10.0 mM	Glycerol	A3	A	3	D-Ribose phosphate	Pentose phosphate pathway	0.656364
14028s	wild-type	0.01 mM	Glycerol	B1	B	1	D-Ribose phosphate	Pentose phosphate pathway	-0.502828
14028s	wild-type	0.01 mM	Glycerol	B2	B	2	D-Ribose phosphate	Pentose phosphate pathway	-0.836766
14028s	wild-type	0.01 mM	Glycerol	B3	B	3	D-Ribose phosphate	Pentose phosphate pathway	-0.282117
EG6503	phoP	0.01 mM	Glycerol	C1	C	1	D-Ribose phosphate	Pentose phosphate pathway	-0.199405
EG6503	phoP	0.01 mM	Glycerol	C2	C	2	D-Ribose phosphate	Pentose phosphate pathway	-0.205617
EG6503	phoP	0.01 mM	Glycerol	C3	C	3	D-Ribose phosphate	Pentose phosphate pathway	-0.269092
EG17048	mgtA mgtB	0.01 mM	Glycerol	D1	D	1	D-Ribose phosphate	Pentose phosphate pathway	-0.370164
EG17048	mgtA mgtB	0.01 mM	Glycerol	D2	D	2	D-Ribose phosphate	Pentose phosphate pathway	-0.0368338
EG17048	mgtA mgtB	0.01 mM	Glycerol	D3	D	3	D-Ribose phosphate	Pentose phosphate pathway	-0.0121628
EL4	mgtC	0.01 mM	Glycerol	E1	E	1	D-Ribose phosphate	Pentose phosphate pathway	0.0217594
EL4	mgtC	0.01 mM	Glycerol	E2	E	2	D-Ribose phosphate	Pentose phosphate pathway	0.263722
EL4	mgtC	0.01 mM	Glycerol	E3	E	3	D-Ribose phosphate	Pentose phosphate pathway	0.114515
14028s	wild-type	10.0 mM	Glycerol	A1	A	1	Homocarnosine	Other	-2.91745
14028s	wild-type	10.0 mM	Glycerol	A2	A	2	Homocarnosine	Other	0.195136
14028s	wild-type	10.0 mM	Glycerol	A3	A	3	Homocarnosine	Other	0.157383
14028s	wild-type	0.01 mM	Glycerol	B1	B	1	Homocarnosine	Other	0.744317
14028s	wild-type	0.01 mM	Glycerol	B2	B	2	Homocarnosine	Other	0.479568
14028s	wild-type	0.01 mM	Glycerol	B3	B	3	Homocarnosine	Other	0.155668
EG6503	phoP	0.01 mM	Glycerol	C1	C	1	Homocarnosine	Other	0.136343
EG6503	phoP	0.01 mM	Glycerol	C2	C	2	Homocarnosine	Other	0.107666
EG6503	phoP	0.01 mM	Glycerol	C3	C	3	Homocarnosine	Other	0.370131
EG17048	mgtA mgtB	0.01 mM	Glycerol	D1	D	1	Homocarnosine	Other	0.621342
EG17048	mgtA mgtB	0.01 mM	Glycerol	D2	D	2	Homocarnosine	Other	-0.921433
EG17048	mgtA mgtB	0.01 mM	Glycerol	D3	D	3	Homocarnosine	Other	1.05498
EL4	mgtC	0.01 mM	Glycerol	E1	E	1	Homocarnosine	Other	-0.502975
EL4	mgtC	0.01 mM	Glycerol	E2	E	2	Homocarnosine	Other	0.0259315
EL4	mgtC	0.01 mM	Glycerol	E3	E	3	Homocarnosine	Other	0.293395
14028s	wild-type	10.0 mM	Glycerol	A1	A	1	Cytidine	Nucleosides, nucleotides, and analogues	-1.26456
14028s	wild-type	10.0 mM	Glycerol	A2	A	2	Cytidine	Nucleosides, nucleotides, and analogues	-0.00783993
14028s	wild-type	10.0 mM	Glycerol	A3	A	3	Cytidine	Nucleosides, nucleotides, and analogues	0.0311509
14028s	wild-type	0.01 mM	Glycerol	B1	B	1	Cytidine	Nucleosides, nucleotides, and analogues	1.09695
14028s	wild-type	0.01 mM	Glycerol	B2	B	2	Cytidine	Nucleosides, nucleotides, and analogues	0.0504443
14028s	wild-type	0.01 mM	Glycerol	B3	B	3	Cytidine	Nucleosides, nucleotides, and analogues	1.84425
EG6503	phoP	0.01 mM	Glycerol	C1	C	1	Cytidine	Nucleosides, nucleotides, and analogues	0.394056
EG6503	phoP	0.01 mM	Glycerol	C2	C	2	Cytidine	Nucleosides, nucleotides, and analogues	-1.26456
EG6503	phoP	0.01 mM	Glycerol	C3	C	3	Cytidine	Nucleosides, nucleotides, and analogues	-1.26456
EG17048	mgtA mgtB	0.01 mM	Glycerol	D1	D	1	Cytidine	Nucleosides, nucleotides, and analogues	-1.26456
EG17048	mgtA mgtB	0.01 mM	Glycerol	D2	D	2	Cytidine	Nucleosides, nucleotides, and analogues	-1.26456
EG17048	mgtA mgtB	0.01 mM	Glycerol	D3	D	3	Cytidine	Nucleosides, nucleotides, and analogues	0.529533
EL4	mgtC	0.01 mM	Glycerol	E1	E	1	Cytidine	Nucleosides, nucleotides, and analogues	0.749092
EL4	mgtC	0.01 mM	Glycerol	E2	E	2	Cytidine	Nucleosides, nucleotides, and analogues	0.602789
EL4	mgtC	0.01 mM	Glycerol	E3	E	3	Cytidine	Nucleosides, nucleotides, and analogues	1.03236
14028s	wild-type	10.0 mM	Glycerol	A1	A	1	Uridine	Nucleosides, nucleotides, and analogues	-2.41574
14028s	wild-type	10.0 mM	Glycerol	A2	A	2	Uridine	Nucleosides, nucleotides, and analogues	-1.15379
14028s	wild-type	10.0 mM	Glycerol	A3	A	3	Uridine	Nucleosides, nucleotides, and analogues	-0.756135
14028s	wild-type	0.01 mM	Glycerol	B1	B	1	Uridine	Nucleosides, nucleotides, and analogues	0.859086
14028s	wild-type	0.01 mM	Glycerol	B2	B	2	Uridine	Nucleosides, nucleotides, and analogues	0.403647
14028s	wild-type	0.01 mM	Glycerol	B3	B	3	Uridine	Nucleosides, nucleotides, and analogues	1.20638
EG6503	phoP	0.01 mM	Glycerol	C1	C	1	Uridine	Nucleosides, nucleotides, and analogues	0.139432
EG6503	phoP	0.01 mM	Glycerol	C2	C	2	Uridine	Nucleosides, nucleotides, and analogues	-0.381064
EG6503	phoP	0.01 mM	Glycerol	C3	C	3	Uridine	Nucleosides, nucleotides, and analogues	-0.797761
EG17048	mgtA mgtB	0.01 mM	Glycerol	D1	D	1	Uridine	Nucleosides, nucleotides, and analogues	0.430842
EG17048	mgtA mgtB	0.01 mM	Glycerol	D2	D	2	Uridine	Nucleosides, nucleotides, and analogues	0.628764
EG17048	mgtA mgtB	0.01 mM	Glycerol	D3	D	3	Uridine	Nucleosides, nucleotides, and analogues	0.814131
EL4	mgtC	0.01 mM	Glycerol	E1	E	1	Uridine	Nucleosides, nucleotides, and analogues	0.117674
EL4	mgtC	0.01 mM	Glycerol	E2	E	2	Uridine	Nucleosides, nucleotides, and analogues	0.375915
EL4	mgtC	0.01 mM	Glycerol	E3	E	3	Uridine	Nucleosides, nucleotides, and analogues	0.528616
14028s	wild-type	10.0 mM	Glycerol	A1	A	1	Deoxyinosine	Nucleosides, nucleotides, and analogues	-0.856514
14028s	wild-type	10.0 mM	Glycerol	A2	A	2	Deoxyinosine	Nucleosides, nucleotides, and analogues	-0.627126
14028s	wild-type	10.0 mM	Glycerol	A3	A	3	Deoxyinosine	Nucleosides, nucleotides, and analogues	-1.23383
14028s	wild-type	0.01 mM	Glycerol	B1	B	1	Deoxyinosine	Nucleosides, nucleotides, and analogues	0.784845
14028s	wild-type	0.01 mM	Glycerol	B2	B	2	Deoxyinosine	Nucleosides, nucleotides, and analogues	0.280297
14028s	wild-type	0.01 mM	Glycerol	B3	B	3	Deoxyinosine	Nucleosides, nucleotides, and analogues	0.684894
EG6503	phoP	0.01 mM	Glycerol	C1	C	1	Deoxyinosine	Nucleosides, nucleotides, and analogues	-0.0466822
EG6503	phoP	0.01 mM	Glycerol	C2	C	2	Deoxyinosine	Nucleosides, nucleotides, and analogues	-1.03047
EG6503	phoP	0.01 mM	Glycerol	C3	C	3	Deoxyinosine	Nucleosides, nucleotides, and analogues	-0.937335
EG17048	mgtA mgtB	0.01 mM	Glycerol	D1	D	1	Deoxyinosine	Nucleosides, nucleotides, and analogues	0.212261
EG17048	mgtA mgtB	0.01 mM	Glycerol	D2	D	2	Deoxyinosine	Nucleosides, nucleotides, and analogues	0.529566
EG17048	mgtA mgtB	0.01 mM	Glycerol	D3	D	3	Deoxyinosine	Nucleosides, nucleotides, and analogues	0.555389
EL4	mgtC	0.01 mM	Glycerol	E1	E	1	Deoxyinosine	Nucleosides, nucleotides, and analogues	0.271816
EL4	mgtC	0.01 mM	Glycerol	E2	E	2	Deoxyinosine	Nucleosides, nucleotides, and analogues	0.791028
EL4	mgtC	0.01 mM	Glycerol	E3	E	3	Deoxyinosine	Nucleosides, nucleotides, and analogues	0.621869
14028s	wild-type	10.0 mM	Glycerol	A1	A	1	D-Glucosamine phosphate	Amino sugars and derivatives	-0.948513
14028s	wild-type	10.0 mM	Glycerol	A2	A	2	D-Glucosamine phosphate	Amino sugars and derivatives	-1.15892
14028s	wild-type	10.0 mM	Glycerol	A3	A	3	D-Glucosamine phosphate	Amino sugars and derivatives	-0.486727
14028s	wild-type	0.01 mM	Glycerol	B1	B	1	D-Glucosamine phosphate	Amino sugars and derivatives	-0.267113
14028s	wild-type	0.01 mM	Glycerol	B2	B	2	D-Glucosamine phosphate	Amino sugars and derivatives	-0.337115
14028s	wild-type	0.01 mM	Glycerol	B3	B	3	D-Glucosamine phosphate	Amino sugars and derivatives	-0.301992
EG6503	phoP	0.01 mM	Glycerol	C1	C	1	D-Glucosamine phosphate	Amino sugars and derivatives	0.328348
EG6503	phoP	0.01 mM	Glycerol	C2	C	2	D-Glucosamine phosphate	Amino sugars and derivatives	0.27739
EG6503	phoP	0.01 mM	Glycerol	C3	C	3	D-Glucosamine phosphate	Amino sugars and derivatives	0.277344
EG17048	mgtA mgtB	0.01 mM	Glycerol	D1	D	1	D-Glucosamine phosphate	Amino sugars and derivatives	0.343677
EG17048	mgtA mgtB	0.01 mM	Glycerol	D2	D	2	D-Glucosamine phosphate	Amino sugars and derivatives	0.34416
EG17048	mgtA mgtB	0.01 mM	Glycerol	D3	D	3	D-Glucosamine phosphate	Amino sugars and derivatives	0.207368
EL4	mgtC	0.01 mM	Glycerol	E1	E	1	D-Glucosamine phosphate	Amino sugars and derivatives	0.203934
EL4	mgtC	0.01 mM	Glycerol	E2	E	2	D-Glucosamine phosphate	Amino sugars and derivatives	0.69396
EL4	mgtC	0.01 mM	Glycerol	E3	E	3	D-Glucosamine phosphate	Amino sugars and derivatives	0.8242
14028s	wild-type	10.0 mM	Glycerol	A1	A	1	D-Glucose phosphate	Glycolysis and gluconeogenesis	0.275968
14028s	wild-type	10.0 mM	Glycerol	A2	A	2	D-Glucose phosphate	Glycolysis and gluconeogenesis	0.13934
14028s	wild-type	10.0 mM	Glycerol	A3	A	3	D-Glucose phosphate	Glycolysis and gluconeogenesis	0.522717
14028s	wild-type	0.01 mM	Glycerol	B1	B	1	D-Glucose phosphate	Glycolysis and gluconeogenesis	0.0279984
14028s	wild-type	0.01 mM	Glycerol	B2	B	2	D-Glucose phosphate	Glycolysis and gluconeogenesis	-0.233595
14028s	wild-type	0.01 mM	Glycerol	B3	B	3	D-Glucose phosphate	Glycolysis and gluconeogenesis	0.0659768
EG6503	phoP	0.01 mM	Glycerol	C1	C	1	D-Glucose phosphate	Glycolysis and gluconeogenesis	-0.121313
EG6503	phoP	0.01 mM	Glycerol	C2	C	2	D-Glucose phosphate	Glycolysis and gluconeogenesis	-0.213113
EG6503	phoP	0.01 mM	Glycerol	C3	C	3	D-Glucose phosphate	Glycolysis and gluconeogenesis	-0.136215
EG17048	mgtA mgtB	0.01 mM	Glycerol	D1	D	1	D-Glucose phosphate	Glycolysis and gluconeogenesis	-1.06518
EG17048	mgtA mgtB	0.01 mM	Glycerol	D2	D	2	D-Glucose phosphate	Glycolysis and gluconeogenesis	-0.536547
EG17048	mgtA mgtB	0.01 mM	Glycerol	D3	D	3	D-Glucose phosphate	Glycolysis and gluconeogenesis	-0.839452
EL4	mgtC	0.01 mM	Glycerol	E1	E	1	D-Glucose phosphate	Glycolysis and gluconeogenesis	0.634838
EL4	mgtC	0.01 mM	Glycerol	E2	E	2	D-Glucose phosphate	Glycolysis and gluconeogenesis	0.915126
EL4	mgtC	0.01 mM	Glycerol	E3	E	3	D-Glucose phosphate	Glycolysis and gluconeogenesis	0.563447
14028s	wild-type	10.0 mM	Glycerol	A1	A	1	S-Ribosyl-L-homocysteine	Amino acid metabolism	0.8722
14028s	wild-type	10.0 mM	Glycerol	A2	A	2	S-Ribosyl-L-homocysteine	Amino acid metabolism	0.599794
14028s	wild-type	10.0 mM	Glycerol	A3	A	3	S-Ribosyl-L-homocysteine	Amino acid metabolism	0.998542
14028s	wild-type	0.01 mM	Glycerol	B1	B	1	S-Ribosyl-L-homocysteine	Amino acid metabolism	0.307851
14028s	wild-type	0.01 mM	Glycerol	B2	B	2	S-Ribosyl-L-homocysteine	Amino acid metabolism	-0.118027
14028s	wild-type	0.01 mM	Glycerol	B3	B	3	S-Ribosyl-L-homocysteine	Amino acid metabolism	0.310931
EG6503	phoP	0.01 mM	Glycerol	C1	C	1	S-Ribosyl-L-homocysteine	Amino acid metabolism	-0.278271
EG6503	phoP	0.01 mM	Glycerol	C2	C	2	S-Ribosyl-L-homocysteine	Amino acid metabolism	-0.244144
EG6503	phoP	0.01 mM	Glycerol	C3	C	3	S-Ribosyl-L-homocysteine	Amino acid metabolism	-0.15142
EG17048	mgtA mgtB	0.01 mM	Glycerol	D1	D	1	S-Ribosyl-L-homocysteine	Amino acid metabolism	-0.892834
EG17048	mgtA mgtB	0.01 mM	Glycerol	D2	D	2	S-Ribosyl-L-homocysteine	Amino acid metabolism	-0.335745
EG17048	mgtA mgtB	0.01 mM	Glycerol	D3	D	3	S-Ribosyl-L-homocysteine	Amino acid metabolism	-0.695729
EL4	mgtC	0.01 mM	Glycerol	E1	E	1	S-Ribosyl-L-homocysteine	Amino acid metabolism	-0.067258
EL4	mgtC	0.01 mM	Glycerol	E2	E	2	S-Ribosyl-L-homocysteine	Amino acid metabolism	-0.220103
EL4	mgtC	0.01 mM	Glycerol	E3	E	3	S-Ribosyl-L-homocysteine	Amino acid metabolism	-0.085787
14028s	wild-type	10.0 mM	Glycerol	A1	A	1	Inosine	Nucleosides, nucleotides, and analogues	-1.02029
14028s	wild-type	10.0 mM	Glycerol	A2	A	2	Inosine	Nucleosides, nucleotides, and analogues	-0.718867
14028s	wild-type	10.0 mM	Glycerol	A3	A	3	Inosine	Nucleosides, nucleotides, and analogues	-0.886525
14028s	wild-type	0.01 mM	Glycerol	B1	B	1	Inosine	Nucleosides, nucleotides, and analogues	0.747295
14028s	wild-type	0.01 mM	Glycerol	B2	B	2	Inosine	Nucleosides, nucleotides, and analogues	0.441896
14028s	wild-type	0.01 mM	Glycerol	B3	B	3	Inosine	Nucleosides, nucleotides, and analogues	0.925558
EG6503	phoP	0.01 mM	Glycerol	C1	C	1	Inosine	Nucleosides, nucleotides, and analogues	0.0948671
EG6503	phoP	0.01 mM	Glycerol	C2	C	2	Inosine	Nucleosides, nucleotides, and analogues	-0.648149
EG6503	phoP	0.01 mM	Glycerol	C3	C	3	Inosine	Nucleosides, nucleotides, and analogues	-0.48654
EG17048	mgtA mgtB	0.01 mM	Glycerol	D1	D	1	Inosine	Nucleosides, nucleotides, and analogues	0.30691
EG17048	mgtA mgtB	0.01 mM	Glycerol	D2	D	2	Inosine	Nucleosides, nucleotides, and analogues	0.507495
EG17048	mgtA mgtB	0.01 mM	Glycerol	D3	D	3	Inosine	Nucleosides, nucleotides, and analogues	0.649097
EL4	mgtC	0.01 mM	Glycerol	E1	E	1	Inosine	Nucleosides, nucleotides, and analogues	-0.313582
EL4	mgtC	0.01 mM	Glycerol	E2	E	2	Inosine	Nucleosides, nucleotides, and analogues	0.16646
EL4	mgtC	0.01 mM	Glycerol	E3	E	3	Inosine	Nucleosides, nucleotides, and analogues	0.234369
14028s	wild-type	10.0 mM	Glycerol	A1	A	1	1-Methyladenosine	Nucleosides, nucleotides, and analogues	1.28949
14028s	wild-type	10.0 mM	Glycerol	A2	A	2	1-Methyladenosine	Nucleosides, nucleotides, and analogues	-0.844416
14028s	wild-type	10.0 mM	Glycerol	A3	A	3	1-Methyladenosine	Nucleosides, nucleotides, and analogues	-0.0271568
14028s	wild-type	0.01 mM	Glycerol	B1	B	1	1-Methyladenosine	Nucleosides, nucleotides, and analogues	0.987412
14028s	wild-type	0.01 mM	Glycerol	B2	B	2	1-Methyladenosine	Nucleosides, nucleotides, and analogues	-0.994793
14028s	wild-type	0.01 mM	Glycerol	B3	B	3	1-Methyladenosine	Nucleosides, nucleotides, and analogues	0.0151905
EG6503	phoP	0.01 mM	Glycerol	C1	C	1	1-Methyladenosine	Nucleosides, nucleotides, and analogues	0.744954
EG6503	phoP	0.01 mM	Glycerol	C2	C	2	1-Methyladenosine	Nucleosides, nucleotides, and analogues	0.147356
EG6503	phoP	0.01 mM	Glycerol	C3	C	3	1-Methyladenosine	Nucleosides, nucleotides, and analogues	-0.144278
EG17048	mgtA mgtB	0.01 mM	Glycerol	D1	D	1	1-Methyladenosine	Nucleosides, nucleotides, and analogues	-0.822295
EG17048	mgtA mgtB	0.01 mM	Glycerol	D2	D	2	1-Methyladenosine	Nucleosides, nucleotides, and analogues	-0.41797
EG17048	mgtA mgtB	0.01 mM	Glycerol	D3	D	3	1-Methyladenosine	Nucleosides, nucleotides, and analogues	-0.372038
EL4	mgtC	0.01 mM	Glycerol	E1	E	1	1-Methyladenosine	Nucleosides, nucleotides, and analogues	0.273359
EL4	mgtC	0.01 mM	Glycerol	E2	E	2	1-Methyladenosine	Nucleosides, nucleotides, and analogues	-0.0465701
EL4	mgtC	0.01 mM	Glycerol	E3	E	3	1-Methyladenosine	Nucleosides, nucleotides, and analogues	0.211758
14028s	wild-type	10.0 mM	Glycerol	A1	A	1	Guanosine	Nucleosides, nucleotides, and analogues	-1.42485
14028s	wild-type	10.0 mM	Glycerol	A2	A	2	Guanosine	Nucleosides, nucleotides, and analogues	-0.798394
14028s	wild-type	10.0 mM	Glycerol	A3	A	3	Guanosine	Nucleosides, nucleotides, and analogues	-0.914705
14028s	wild-type	0.01 mM	Glycerol	B1	B	1	Guanosine	Nucleosides, nucleotides, and analogues	0.46947
14028s	wild-type	0.01 mM	Glycerol	B2	B	2	Guanosine	Nucleosides, nucleotides, and analogues	0.389745
14028s	wild-type	0.01 mM	Glycerol	B3	B	3	Guanosine	Nucleosides, nucleotides, and analogues	0.695771
EG6503	phoP	0.01 mM	Glycerol	C1	C	1	Guanosine	Nucleosides, nucleotides, and analogues	0.293087
EG6503	phoP	0.01 mM	Glycerol	C2	C	2	Guanosine	Nucleosides, nucleotides, and analogues	-0.389713
EG6503	phoP	0.01 mM	Glycerol	C3	C	3	Guanosine	Nucleosides, nucleotides, and analogues	0.123528
EG17048	mgtA mgtB	0.01 mM	Glycerol	D1	D	1	Guanosine	Nucleosides, nucleotides, and analogues	0.27249
EG17048	mgtA mgtB	0.01 mM	Glycerol	D2	D	2	Guanosine	Nucleosides, nucleotides, and analogues	0.504366
EG17048	mgtA mgtB	0.01 mM	Glycerol	D3	D	3	Guanosine	Nucleosides, nucleotides, and analogues	0.565912
EL4	mgtC	0.01 mM	Glycerol	E1	E	1	Guanosine	Nucleosides, nucleotides, and analogues	-0.188941
EL4	mgtC	0.01 mM	Glycerol	E2	E	2	Guanosine	Nucleosides, nucleotides, and analogues	0.0666466
EL4	mgtC	0.01 mM	Glycerol	E3	E	3	Guanosine	Nucleosides, nucleotides, and analogues	0.335585
14028s	wild-type	10.0 mM	Glycerol	A1	A	1	Xanthosine	Nucleosides, nucleotides, and analogues	-0.137867
14028s	wild-type	10.0 mM	Glycerol	A2	A	2	Xanthosine	Nucleosides, nucleotides, and analogues	0.568325
14028s	wild-type	10.0 mM	Glycerol	A3	A	3	Xanthosine	Nucleosides, nucleotides, and analogues	0.5167
14028s	wild-type	0.01 mM	Glycerol	B1	B	1	Xanthosine	Nucleosides, nucleotides, and analogues	0.863981
14028s	wild-type	0.01 mM	Glycerol	B2	B	2	Xanthosine	Nucleosides, nucleotides, and analogues	1.01025
14028s	wild-type	0.01 mM	Glycerol	B3	B	3	Xanthosine	Nucleosides, nucleotides, and analogues	1.03664
EG6503	phoP	0.01 mM	Glycerol	C1	C	1	Xanthosine	Nucleosides, nucleotides, and analogues	-1.9763
EG6503	phoP	0.01 mM	Glycerol	C2	C	2	Xanthosine	Nucleosides, nucleotides, and analogues	-0.565431
EG6503	phoP	0.01 mM	Glycerol	C3	C	3	Xanthosine	Nucleosides, nucleotides, and analogues	-1.9763
EG17048	mgtA mgtB	0.01 mM	Glycerol	D1	D	1	Xanthosine	Nucleosides, nucleotides, and analogues	0.346838
EG17048	mgtA mgtB	0.01 mM	Glycerol	D2	D	2	Xanthosine	Nucleosides, nucleotides, and analogues	0.920256
EG17048	mgtA mgtB	0.01 mM	Glycerol	D3	D	3	Xanthosine	Nucleosides, nucleotides, and analogues	0.912155
EL4	mgtC	0.01 mM	Glycerol	E1	E	1	Xanthosine	Nucleosides, nucleotides, and analogues	-1.9763
EL4	mgtC	0.01 mM	Glycerol	E2	E	2	Xanthosine	Nucleosides, nucleotides, and analogues	0.105981
EL4	mgtC	0.01 mM	Glycerol	E3	E	3	Xanthosine	Nucleosides, nucleotides, and analogues	0.351065
14028s	wild-type	10.0 mM	Glycerol	A1	A	1	Glycinamide ribotide (GAR)	Nucleosides, nucleotides, and analogues	-0.499486
14028s	wild-type	10.0 mM	Glycerol	A2	A	2	Glycinamide ribotide (GAR)	Nucleosides, nucleotides, and analogues	-0.499486
14028s	wild-type	10.0 mM	Glycerol	A3	A	3	Glycinamide ribotide (GAR)	Nucleosides, nucleotides, and analogues	-0.499486
14028s	wild-type	0.01 mM	Glycerol	B1	B	1	Glycinamide ribotide (GAR)	Nucleosides, nucleotides, and analogues	1.68445
14028s	wild-type	0.01 mM	Glycerol	B2	B	2	Glycinamide ribotide (GAR)	Nucleosides, nucleotides, and analogues	1.98431
14028s	wild-type	0.01 mM	Glycerol	B3	B	3	Glycinamide ribotide (GAR)	Nucleosides, nucleotides, and analogues	2.32508
EG6503	phoP	0.01 mM	Glycerol	C1	C	1	Glycinamide ribotide (GAR)	Nucleosides, nucleotides, and analogues	-0.499486
EG6503	phoP	0.01 mM	Glycerol	C2	C	2	Glycinamide ribotide (GAR)	Nucleosides, nucleotides, and analogues	-0.499486
EG6503	phoP	0.01 mM	Glycerol	C3	C	3	Glycinamide ribotide (GAR)	Nucleosides, nucleotides, and analogues	-0.499486
EG17048	mgtA mgtB	0.01 mM	Glycerol	D1	D	1	Glycinamide ribotide (GAR)	Nucleosides, nucleotides, and analogues	-0.499486
EG17048	mgtA mgtB	0.01 mM	Glycerol	D2	D	2	Glycinamide ribotide (GAR)	Nucleosides, nucleotides, and analogues	-0.499486
EG17048	mgtA mgtB	0.01 mM	Glycerol	D3	D	3	Glycinamide ribotide (GAR)	Nucleosides, nucleotides, and analogues	-0.499486
EL4	mgtC	0.01 mM	Glycerol	E1	E	1	Glycinamide ribotide (GAR)	Nucleosides, nucleotides, and analogues	-0.499486
EL4	mgtC	0.01 mM	Glycerol	E2	E	2	Glycinamide ribotide (GAR)	Nucleosides, nucleotides, and analogues	-0.499486
EL4	mgtC	0.01 mM	Glycerol	E3	E	3	Glycinamide ribotide (GAR)	Nucleosides, nucleotides, and analogues	-0.499486
14028s	wild-type	10.0 mM	Glycerol	A1	A	1	Ophthalmate	Amino acid metabolism	0.781296
14028s	wild-type	10.0 mM	Glycerol	A2	A	2	Ophthalmate	Amino acid metabolism	0.952449
14028s	wild-type	10.0 mM	Glycerol	A3	A	3	Ophthalmate	Amino acid metabolism	0.838351
14028s	wild-type	0.01 mM	Glycerol	B1	B	1	Ophthalmate	Amino acid metabolism	0.765928
14028s	wild-type	0.01 mM	Glycerol	B2	B	2	Ophthalmate	Amino acid metabolism	1.14854
14028s	wild-type	0.01 mM	Glycerol	B3	B	3	Ophthalmate	Amino acid metabolism	0.853259
EG6503	phoP	0.01 mM	Glycerol	C1	C	1	Ophthalmate	Amino acid metabolism	-2.19491
EG6503	phoP	0.01 mM	Glycerol	C2	C	2	Ophthalmate	Amino acid metabolism	-2.19491
EG6503	phoP	0.01 mM	Glycerol	C3	C	3	Ophthalmate	Amino acid metabolism	-0.719731
EG17048	mgtA mgtB	0.01 mM	Glycerol	D1	D	1	Ophthalmate	Amino acid metabolism	-2.19491
EG17048	mgtA mgtB	0.01 mM	Glycerol	D2	D	2	Ophthalmate	Amino acid metabolism	0.112143
EG17048	mgtA mgtB	0.01 mM	Glycerol	D3	D	3	Ophthalmate	Amino acid metabolism	0.0637822
EL4	mgtC	0.01 mM	Glycerol	E1	E	1	Ophthalmate	Amino acid metabolism	0.529569
EL4	mgtC	0.01 mM	Glycerol	E2	E	2	Ophthalmate	Amino acid metabolism	0.641695
EL4	mgtC	0.01 mM	Glycerol	E3	E	3	Ophthalmate	Amino acid metabolism	0.617455
14028s	wild-type	10.0 mM	Glycerol	A1	A	1	D-Sedoheptulose 7-phosphate	Pentose phosphate pathway	0.77016
14028s	wild-type	10.0 mM	Glycerol	A2	A	2	D-Sedoheptulose 7-phosphate	Pentose phosphate pathway	0.388978
14028s	wild-type	10.0 mM	Glycerol	A3	A	3	D-Sedoheptulose 7-phosphate	Pentose phosphate pathway	0.704602
14028s	wild-type	0.01 mM	Glycerol	B1	B	1	D-Sedoheptulose 7-phosphate	Pentose phosphate pathway	-0.172906
14028s	wild-type	0.01 mM	Glycerol	B2	B	2	D-Sedoheptulose 7-phosphate	Pentose phosphate pathway	-0.496287
14028s	wild-type	0.01 mM	Glycerol	B3	B	3	D-Sedoheptulose 7-phosphate	Pentose phosphate pathway	-0.207249
EG6503	phoP	0.01 mM	Glycerol	C1	C	1	D-Sedoheptulose 7-phosphate	Pentose phosphate pathway	0.112168
EG6503	phoP	0.01 mM	Glycerol	C2	C	2	D-Sedoheptulose 7-phosphate	Pentose phosphate pathway	0.0626904
EG6503	phoP	0.01 mM	Glycerol	C3	C	3	D-Sedoheptulose 7-phosphate	Pentose phosphate pathway	-0.367734
EG17048	mgtA mgtB	0.01 mM	Glycerol	D1	D	1	D-Sedoheptulose 7-phosphate	Pentose phosphate pathway	-1.05891
EG17048	mgtA mgtB	0.01 mM	Glycerol	D2	D	2	D-Sedoheptulose 7-phosphate	Pentose phosphate pathway	-0.392828
EG17048	mgtA mgtB	0.01 mM	Glycerol	D3	D	3	D-Sedoheptulose 7-phosphate	Pentose phosphate pathway	-0.928746
EL4	mgtC	0.01 mM	Glycerol	E1	E	1	D-Sedoheptulose 7-phosphate	Pentose phosphate pathway	0.514124
EL4	mgtC	0.01 mM	Glycerol	E2	E	2	D-Sedoheptulose 7-phosphate	Pentose phosphate pathway	0.773804
EL4	mgtC	0.01 mM	Glycerol	E3	E	3	D-Sedoheptulose 7-phosphate	Pentose phosphate pathway	0.298138
14028s	wild-type	10.0 mM	Glycerol	A1	A	1	N-Acetyl-D-glucosamine phosphate	Amino sugars and derivatives	0.0586634
14028s	wild-type	10.0 mM	Glycerol	A2	A	2	N-Acetyl-D-glucosamine phosphate	Amino sugars and derivatives	0.198088
14028s	wild-type	10.0 mM	Glycerol	A3	A	3	N-Acetyl-D-glucosamine phosphate	Amino sugars and derivatives	0.387098
14028s	wild-type	0.01 mM	Glycerol	B1	B	1	N-Acetyl-D-glucosamine phosphate	Amino sugars and derivatives	-0.23337
14028s	wild-type	0.01 mM	Glycerol	B2	B	2	N-Acetyl-D-glucosamine phosphate	Amino sugars and derivatives	-0.758125
14028s	wild-type	0.01 mM	Glycerol	B3	B	3	N-Acetyl-D-glucosamine phosphate	Amino sugars and derivatives	-0.581042
EG6503	phoP	0.01 mM	Glycerol	C1	C	1	N-Acetyl-D-glucosamine phosphate	Amino sugars and derivatives	0.7491
EG6503	phoP	0.01 mM	Glycerol	C2	C	2	N-Acetyl-D-glucosamine phosphate	Amino sugars and derivatives	0.570326
EG6503	phoP	0.01 mM	Glycerol	C3	C	3	N-Acetyl-D-glucosamine phosphate	Amino sugars and derivatives	0.536489
EG17048	mgtA mgtB	0.01 mM	Glycerol	D1	D	1	N-Acetyl-D-glucosamine phosphate	Amino sugars and derivatives	-3.05676
EG17048	mgtA mgtB	0.01 mM	Glycerol	D2	D	2	N-Acetyl-D-glucosamine phosphate	Amino sugars and derivatives	-0.0210988
EG17048	mgtA mgtB	0.01 mM	Glycerol	D3	D	3	N-Acetyl-D-glucosamine phosphate	Amino sugars and derivatives	-0.25323
EL4	mgtC	0.01 mM	Glycerol	E1	E	1	N-Acetyl-D-glucosamine phosphate	Amino sugars and derivatives	0.73871
EL4	mgtC	0.01 mM	Glycerol	E2	E	2	N-Acetyl-D-glucosamine phosphate	Amino sugars and derivatives	0.78919
EL4	mgtC	0.01 mM	Glycerol	E3	E	3	N-Acetyl-D-glucosamine phosphate	Amino sugars and derivatives	0.875959
14028s	wild-type	10.0 mM	Glycerol	A1	A	1	Glutathione	Amino acid derivatives	1.13708
14028s	wild-type	10.0 mM	Glycerol	A2	A	2	Glutathione	Amino acid derivatives	0.868399
14028s	wild-type	10.0 mM	Glycerol	A3	A	3	Glutathione	Amino acid derivatives	0.684215
14028s	wild-type	0.01 mM	Glycerol	B1	B	1	Glutathione	Amino acid derivatives	1.31121
14028s	wild-type	0.01 mM	Glycerol	B2	B	2	Glutathione	Amino acid derivatives	0.933502
14028s	wild-type	0.01 mM	Glycerol	B3	B	3	Glutathione	Amino acid derivatives	1.30684
EG6503	phoP	0.01 mM	Glycerol	C1	C	1	Glutathione	Amino acid derivatives	-1.41485
EG6503	phoP	0.01 mM	Glycerol	C2	C	2	Glutathione	Amino acid derivatives	-1.66515
EG6503	phoP	0.01 mM	Glycerol	C3	C	3	Glutathione	Amino acid derivatives	-1.42131
EG17048	mgtA mgtB	0.01 mM	Glycerol	D1	D	1	Glutathione	Amino acid derivatives	-1.17074
EG17048	mgtA mgtB	0.01 mM	Glycerol	D2	D	2	Glutathione	Amino acid derivatives	-0.605448
EG17048	mgtA mgtB	0.01 mM	Glycerol	D3	D	3	Glutathione	Amino acid derivatives	-1.17564
EL4	mgtC	0.01 mM	Glycerol	E1	E	1	Glutathione	Amino acid derivatives	0.314877
EL4	mgtC	0.01 mM	Glycerol	E2	E	2	Glutathione	Amino acid derivatives	0.294013
EL4	mgtC	0.01 mM	Glycerol	E3	E	3	Glutathione	Amino acid derivatives	0.603016
14028s	wild-type	10.0 mM	Glycerol	A1	A	1	dTMP	Nucleosides, nucleotides, and analogues	-0.919753
14028s	wild-type	10.0 mM	Glycerol	A2	A	2	dTMP	Nucleosides, nucleotides, and analogues	-0.717335
14028s	wild-type	10.0 mM	Glycerol	A3	A	3	dTMP	Nucleosides, nucleotides, and analogues	-0.409794
14028s	wild-type	0.01 mM	Glycerol	B1	B	1	dTMP	Nucleosides, nucleotides, and analogues	-0.533974
14028s	wild-type	0.01 mM	Glycerol	B2	B	2	dTMP	Nucleosides, nucleotides, and analogues	-0.379839
14028s	wild-type	0.01 mM	Glycerol	B3	B	3	dTMP	Nucleosides, nucleotides, and analogues	-0.626348
EG6503	phoP	0.01 mM	Glycerol	C1	C	1	dTMP	Nucleosides, nucleotides, and analogues	-0.0310781
EG6503	phoP	0.01 mM	Glycerol	C2	C	2	dTMP	Nucleosides, nucleotides, and analogues	0.313179
EG6503	phoP	0.01 mM	Glycerol	C3	C	3	dTMP	Nucleosides, nucleotides, and analogues	0.439764
EG17048	mgtA mgtB	0.01 mM	Glycerol	D1	D	1	dTMP	Nucleosides, nucleotides, and analogues	0.496722
EG17048	mgtA mgtB	0.01 mM	Glycerol	D2	D	2	dTMP	Nucleosides, nucleotides, and analogues	0.567716
EG17048	mgtA mgtB	0.01 mM	Glycerol	D3	D	3	dTMP	Nucleosides, nucleotides, and analogues	0.136385
EL4	mgtC	0.01 mM	Glycerol	E1	E	1	dTMP	Nucleosides, nucleotides, and analogues	0.340664
EL4	mgtC	0.01 mM	Glycerol	E2	E	2	dTMP	Nucleosides, nucleotides, and analogues	0.70782
EL4	mgtC	0.01 mM	Glycerol	E3	E	3	dTMP	Nucleosides, nucleotides, and analogues	0.615871
14028s	wild-type	10.0 mM	Glycerol	A1	A	1	CMP	Nucleosides, nucleotides, and analogues	-0.570365
14028s	wild-type	10.0 mM	Glycerol	A2	A	2	CMP	Nucleosides, nucleotides, and analogues	-0.648971
14028s	wild-type	10.0 mM	Glycerol	A3	A	3	CMP	Nucleosides, nucleotides, and analogues	0.881577
14028s	wild-type	0.01 mM	Glycerol	B1	B	1	CMP	Nucleosides, nucleotides, and analogues	-0.716726
14028s	wild-type	0.01 mM	Glycerol	B2	B	2	CMP	Nucleosides, nucleotides, and analogues	-0.811991
14028s	wild-type	0.01 mM	Glycerol	B3	B	3	CMP	Nucleosides, nucleotides, and analogues	0.27462
EG6503	phoP	0.01 mM	Glycerol	C1	C	1	CMP	Nucleosides, nucleotides, and analogues	0.125886
EG6503	phoP	0.01 mM	Glycerol	C2	C	2	CMP	Nucleosides, nucleotides, and analogues	0.0899212
EG6503	phoP	0.01 mM	Glycerol	C3	C	3	CMP	Nucleosides, nucleotides, and analogues	0.414007
EG17048	mgtA mgtB	0.01 mM	Glycerol	D1	D	1	CMP	Nucleosides, nucleotides, and analogues	0.0606861
EG17048	mgtA mgtB	0.01 mM	Glycerol	D2	D	2	CMP	Nucleosides, nucleotides, and analogues	0.408899
EG17048	mgtA mgtB	0.01 mM	Glycerol	D3	D	3	CMP	Nucleosides, nucleotides, and analogues	0.0154331
EL4	mgtC	0.01 mM	Glycerol	E1	E	1	CMP	Nucleosides, nucleotides, and analogues	-0.0732944
EL4	mgtC	0.01 mM	Glycerol	E2	E	2	CMP	Nucleosides, nucleotides, and analogues	0.150863
EL4	mgtC	0.01 mM	Glycerol	E3	E	3	CMP	Nucleosides, nucleotides, and analogues	0.399454
14028s	wild-type	10.0 mM	Glycerol	A1	A	1	UMP	Nucleosides, nucleotides, and analogues	-0.845128
14028s	wild-type	10.0 mM	Glycerol	A2	A	2	UMP	Nucleosides, nucleotides, and analogues	-0.773539
14028s	wild-type	10.0 mM	Glycerol	A3	A	3	UMP	Nucleosides, nucleotides, and analogues	-0.533639
14028s	wild-type	0.01 mM	Glycerol	B1	B	1	UMP	Nucleosides, nucleotides, and analogues	-0.21679
14028s	wild-type	0.01 mM	Glycerol	B2	B	2	UMP	Nucleosides, nucleotides, and analogues	-0.195552
14028s	wild-type	0.01 mM	Glycerol	B3	B	3	UMP	Nucleosides, nucleotides, and analogues	-0.236714
EG6503	phoP	0.01 mM	Glycerol	C1	C	1	UMP	Nucleosides, nucleotides, and analogues	-0.167039
EG6503	phoP	0.01 mM	Glycerol	C2	C	2	UMP	Nucleosides, nucleotides, and analogues	-0.0717359
EG6503	phoP	0.01 mM	Glycerol	C3	C	3	UMP	Nucleosides, nucleotides, and analogues	-0.0684083
EG17048	mgtA mgtB	0.01 mM	Glycerol	D1	D	1	UMP	Nucleosides, nucleotides, and analogues	0.161369
EG17048	mgtA mgtB	0.01 mM	Glycerol	D2	D	2	UMP	Nucleosides, nucleotides, and analogues	0.443566
EG17048	mgtA mgtB	0.01 mM	Glycerol	D3	D	3	UMP	Nucleosides, nucleotides, and analogues	0.197627
EL4	mgtC	0.01 mM	Glycerol	E1	E	1	UMP	Nucleosides, nucleotides, and analogues	0.570288
EL4	mgtC	0.01 mM	Glycerol	E2	E	2	UMP	Nucleosides, nucleotides, and analogues	0.857569
EL4	mgtC	0.01 mM	Glycerol	E3	E	3	UMP	Nucleosides, nucleotides, and analogues	0.878127
14028s	wild-type	10.0 mM	Glycerol	A1	A	1	cAMP	Nucleosides, nucleotides, and analogues	0.265552
14028s	wild-type	10.0 mM	Glycerol	A2	A	2	cAMP	Nucleosides, nucleotides, and analogues	-0.691967
14028s	wild-type	10.0 mM	Glycerol	A3	A	3	cAMP	Nucleosides, nucleotides, and analogues	-0.672445
14028s	wild-type	0.01 mM	Glycerol	B1	B	1	cAMP	Nucleosides, nucleotides, and analogues	0.350058
14028s	wild-type	0.01 mM	Glycerol	B2	B	2	cAMP	Nucleosides, nucleotides, and analogues	0.619013
14028s	wild-type	0.01 mM	Glycerol	B3	B	3	cAMP	Nucleosides, nucleotides, and analogues	-1.20222
EG6503	phoP	0.01 mM	Glycerol	C1	C	1	cAMP	Nucleosides, nucleotides, and analogues	2.08721
EG6503	phoP	0.01 mM	Glycerol	C2	C	2	cAMP	Nucleosides, nucleotides, and analogues	-0.643371
EG6503	phoP	0.01 mM	Glycerol	C3	C	3	cAMP	Nucleosides, nucleotides, and analogues	1.6018
EG17048	mgtA mgtB	0.01 mM	Glycerol	D1	D	1	cAMP	Nucleosides, nucleotides, and analogues	-0.655542
EG17048	mgtA mgtB	0.01 mM	Glycerol	D2	D	2	cAMP	Nucleosides, nucleotides, and analogues	0.204743
EG17048	mgtA mgtB	0.01 mM	Glycerol	D3	D	3	cAMP	Nucleosides, nucleotides, and analogues	0.460339
EL4	mgtC	0.01 mM	Glycerol	E1	E	1	cAMP	Nucleosides, nucleotides, and analogues	-0.093151
EL4	mgtC	0.01 mM	Glycerol	E2	E	2	cAMP	Nucleosides, nucleotides, and analogues	-0.43737
EL4	mgtC	0.01 mM	Glycerol	E3	E	3	cAMP	Nucleosides, nucleotides, and analogues	-1.19266
14028s	wild-type	10.0 mM	Glycerol	A1	A	1	dAMP	Nucleosides, nucleotides, and analogues	-0.942343
14028s	wild-type	10.0 mM	Glycerol	A2	A	2	dAMP	Nucleosides, nucleotides, and analogues	-0.586395
14028s	wild-type	10.0 mM	Glycerol	A3	A	3	dAMP	Nucleosides, nucleotides, and analogues	-1.11031
14028s	wild-type	0.01 mM	Glycerol	B1	B	1	dAMP	Nucleosides, nucleotides, and analogues	-0.59835
14028s	wild-type	0.01 mM	Glycerol	B2	B	2	dAMP	Nucleosides, nucleotides, and analogues	-0.70303
14028s	wild-type	0.01 mM	Glycerol	B3	B	3	dAMP	Nucleosides, nucleotides, and analogues	-1.37538
EG6503	phoP	0.01 mM	Glycerol	C1	C	1	dAMP	Nucleosides, nucleotides, and analogues	0.339936
EG6503	phoP	0.01 mM	Glycerol	C2	C	2	dAMP	Nucleosides, nucleotides, and analogues	0.655153
EG6503	phoP	0.01 mM	Glycerol	C3	C	3	dAMP	Nucleosides, nucleotides, and analogues	0.864291
EG17048	mgtA mgtB	0.01 mM	Glycerol	D1	D	1	dAMP	Nucleosides, nucleotides, and analogues	0.243735
EG17048	mgtA mgtB	0.01 mM	Glycerol	D2	D	2	dAMP	Nucleosides, nucleotides, and analogues	0.78922
EG17048	mgtA mgtB	0.01 mM	Glycerol	D3	D	3	dAMP	Nucleosides, nucleotides, and analogues	0.467869
EL4	mgtC	0.01 mM	Glycerol	E1	E	1	dAMP	Nucleosides, nucleotides, and analogues	0.553865
EL4	mgtC	0.01 mM	Glycerol	E2	E	2	dAMP	Nucleosides, nucleotides, and analogues	0.657001
EL4	mgtC	0.01 mM	Glycerol	E3	E	3	dAMP	Nucleosides, nucleotides, and analogues	0.744733
14028s	wild-type	10.0 mM	Glycerol	A1	A	1	Fructose 1,6-bisphosphate	Glycolysis and gluconeogenesis	0.680827
14028s	wild-type	10.0 mM	Glycerol	A2	A	2	Fructose 1,6-bisphosphate	Glycolysis and gluconeogenesis	-0.351749
14028s	wild-type	10.0 mM	Glycerol	A3	A	3	Fructose 1,6-bisphosphate	Glycolysis and gluconeogenesis	1.58012
14028s	wild-type	0.01 mM	Glycerol	B1	B	1	Fructose 1,6-bisphosphate	Glycolysis and gluconeogenesis	1.48368
14028s	wild-type	0.01 mM	Glycerol	B2	B	2	Fructose 1,6-bisphosphate	Glycolysis and gluconeogenesis	-0.531159
14028s	wild-type	0.01 mM	Glycerol	B3	B	3	Fructose 1,6-bisphosphate	Glycolysis and gluconeogenesis	-2.14023
EG6503	phoP	0.01 mM	Glycerol	C1	C	1	Fructose 1,6-bisphosphate	Glycolysis and gluconeogenesis	1.36477
EG6503	phoP	0.01 mM	Glycerol	C2	C	2	Fructose 1,6-bisphosphate	Glycolysis and gluconeogenesis	0.0836911
EG6503	phoP	0.01 mM	Glycerol	C3	C	3	Fructose 1,6-bisphosphate	Glycolysis and gluconeogenesis	0.23689
EG17048	mgtA mgtB	0.01 mM	Glycerol	D1	D	1	Fructose 1,6-bisphosphate	Glycolysis and gluconeogenesis	-2.14023
EG17048	mgtA mgtB	0.01 mM	Glycerol	D2	D	2	Fructose 1,6-bisphosphate	Glycolysis and gluconeogenesis	-0.471782
EG17048	mgtA mgtB	0.01 mM	Glycerol	D3	D	3	Fructose 1,6-bisphosphate	Glycolysis and gluconeogenesis	0.360439
EL4	mgtC	0.01 mM	Glycerol	E1	E	1	Fructose 1,6-bisphosphate	Glycolysis and gluconeogenesis	-0.381238
EL4	mgtC	0.01 mM	Glycerol	E2	E	2	Fructose 1,6-bisphosphate	Glycolysis and gluconeogenesis	1.05019
EL4	mgtC	0.01 mM	Glycerol	E3	E	3	Fructose 1,6-bisphosphate	Glycolysis and gluconeogenesis	-0.824217
14028s	wild-type	10.0 mM	Glycerol	A1	A	1	Trehalose (Sucrose)	Carbohydrates and derivatives	0.114641
14028s	wild-type	10.0 mM	Glycerol	A2	A	2	Trehalose (Sucrose)	Carbohydrates and derivatives	0.463862
14028s	wild-type	10.0 mM	Glycerol	A3	A	3	Trehalose (Sucrose)	Carbohydrates and derivatives	-0.53655
14028s	wild-type	0.01 mM	Glycerol	B1	B	1	Trehalose (Sucrose)	Carbohydrates and derivatives	0.191416
14028s	wild-type	0.01 mM	Glycerol	B2	B	2	Trehalose (Sucrose)	Carbohydrates and derivatives	-0.234893
14028s	wild-type	0.01 mM	Glycerol	B3	B	3	Trehalose (Sucrose)	Carbohydrates and derivatives	0.30215
EG6503	phoP	0.01 mM	Glycerol	C1	C	1	Trehalose (Sucrose)	Carbohydrates and derivatives	0.17138
EG6503	phoP	0.01 mM	Glycerol	C2	C	2	Trehalose (Sucrose)	Carbohydrates and derivatives	0.144937
EG6503	phoP	0.01 mM	Glycerol	C3	C	3	Trehalose (Sucrose)	Carbohydrates and derivatives	0.0311213
EG17048	mgtA mgtB	0.01 mM	Glycerol	D1	D	1	Trehalose (Sucrose)	Carbohydrates and derivatives	0.368498
EG17048	mgtA mgtB	0.01 mM	Glycerol	D2	D	2	Trehalose (Sucrose)	Carbohydrates and derivatives	0.331024
EG17048	mgtA mgtB	0.01 mM	Glycerol	D3	D	3	Trehalose (Sucrose)	Carbohydrates and derivatives	0.206839
EL4	mgtC	0.01 mM	Glycerol	E1	E	1	Trehalose (Sucrose)	Carbohydrates and derivatives	-0.840582
EL4	mgtC	0.01 mM	Glycerol	E2	E	2	Trehalose (Sucrose)	Carbohydrates and derivatives	-0.884662
EL4	mgtC	0.01 mM	Glycerol	E3	E	3	Trehalose (Sucrose)	Carbohydrates and derivatives	0.170818
14028s	wild-type	10.0 mM	Glycerol	A1	A	1	AMP (dGMP)	Nucleosides, nucleotides, and analogues	-0.799584
14028s	wild-type	10.0 mM	Glycerol	A2	A	2	AMP (dGMP)	Nucleosides, nucleotides, and analogues	-0.701812
14028s	wild-type	10.0 mM	Glycerol	A3	A	3	AMP (dGMP)	Nucleosides, nucleotides, and analogues	-0.647321
14028s	wild-type	0.01 mM	Glycerol	B1	B	1	AMP (dGMP)	Nucleosides, nucleotides, and analogues	-0.524222
14028s	wild-type	0.01 mM	Glycerol	B2	B	2	AMP (dGMP)	Nucleosides, nucleotides, and analogues	-0.5626
14028s	wild-type	0.01 mM	Glycerol	B3	B	3	AMP (dGMP)	Nucleosides, nucleotides, and analogues	-0.794644
EG6503	phoP	0.01 mM	Glycerol	C1	C	1	AMP (dGMP)	Nucleosides, nucleotides, and analogues	0.171024
EG6503	phoP	0.01 mM	Glycerol	C2	C	2	AMP (dGMP)	Nucleosides, nucleotides, and analogues	0.121553
EG6503	phoP	0.01 mM	Glycerol	C3	C	3	AMP (dGMP)	Nucleosides, nucleotides, and analogues	0.57141
EG17048	mgtA mgtB	0.01 mM	Glycerol	D1	D	1	AMP (dGMP)	Nucleosides, nucleotides, and analogues	0.622755
EG17048	mgtA mgtB	0.01 mM	Glycerol	D2	D	2	AMP (dGMP)	Nucleosides, nucleotides, and analogues	0.778939
EG17048	mgtA mgtB	0.01 mM	Glycerol	D3	D	3	AMP (dGMP)	Nucleosides, nucleotides, and analogues	0.727571
EL4	mgtC	0.01 mM	Glycerol	E1	E	1	AMP (dGMP)	Nucleosides, nucleotides, and analogues	0.22037
EL4	mgtC	0.01 mM	Glycerol	E2	E	2	AMP (dGMP)	Nucleosides, nucleotides, and analogues	0.354321
EL4	mgtC	0.01 mM	Glycerol	E3	E	3	AMP (dGMP)	Nucleosides, nucleotides, and analogues	0.462239
14028s	wild-type	10.0 mM	Glycerol	A1	A	1	GMP	Nucleosides, nucleotides, and analogues	-0.822993
14028s	wild-type	10.0 mM	Glycerol	A2	A	2	GMP	Nucleosides, nucleotides, and analogues	-0.399105
14028s	wild-type	10.0 mM	Glycerol	A3	A	3	GMP	Nucleosides, nucleotides, and analogues	-0.816399
14028s	wild-type	0.01 mM	Glycerol	B1	B	1	GMP	Nucleosides, nucleotides, and analogues	-0.24952
14028s	wild-type	0.01 mM	Glycerol	B2	B	2	GMP	Nucleosides, nucleotides, and analogues	-0.395737
14028s	wild-type	0.01 mM	Glycerol	B3	B	3	GMP	Nucleosides, nucleotides, and analogues	-0.647952
EG6503	phoP	0.01 mM	Glycerol	C1	C	1	GMP	Nucleosides, nucleotides, and analogues	0.5785
EG6503	phoP	0.01 mM	Glycerol	C2	C	2	GMP	Nucleosides, nucleotides, and analogues	0.239467
EG6503	phoP	0.01 mM	Glycerol	C3	C	3	GMP	Nucleosides, nucleotides, and analogues	0.609684
EG17048	mgtA mgtB	0.01 mM	Glycerol	D1	D	1	GMP	Nucleosides, nucleotides, and analogues	-0.518987
EG17048	mgtA mgtB	0.01 mM	Glycerol	D2	D	2	GMP	Nucleosides, nucleotides, and analogues	0.406141
EG17048	mgtA mgtB	0.01 mM	Glycerol	D3	D	3	GMP	Nucleosides, nucleotides, and analogues	-0.0773125
EL4	mgtC	0.01 mM	Glycerol	E1	E	1	GMP	Nucleosides, nucleotides, and analogues	0.762226
EL4	mgtC	0.01 mM	Glycerol	E2	E	2	GMP	Nucleosides, nucleotides, and analogues	0.684192
EL4	mgtC	0.01 mM	Glycerol	E3	E	3	GMP	Nucleosides, nucleotides, and analogues	0.647796
14028s	wild-type	10.0 mM	Glycerol	A1	A	1	Adenosine 5'-phosphosulfate	Nucleosides, nucleotides, and analogues	-0.416463
14028s	wild-type	10.0 mM	Glycerol	A2	A	2	Adenosine 5'-phosphosulfate	Nucleosides, nucleotides, and analogues	-0.416463
14028s	wild-type	10.0 mM	Glycerol	A3	A	3	Adenosine 5'-phosphosulfate	Nucleosides, nucleotides, and analogues	-0.416463
14028s	wild-type	0.01 mM	Glycerol	B1	B	1	Adenosine 5'-phosphosulfate	Nucleosides, nucleotides, and analogues	-0.416463
14028s	wild-type	0.01 mM	Glycerol	B2	B	2	Adenosine 5'-phosphosulfate	Nucleosides, nucleotides, and analogues	-0.416463
14028s	wild-type	0.01 mM	Glycerol	B3	B	3	Adenosine 5'-phosphosulfate	Nucleosides, nucleotides, and analogues	-0.416463
EG6503	phoP	0.01 mM	Glycerol	C1	C	1	Adenosine 5'-phosphosulfate	Nucleosides, nucleotides, and analogues	3.00219
EG6503	phoP	0.01 mM	Glycerol	C2	C	2	Adenosine 5'-phosphosulfate	Nucleosides, nucleotides, and analogues	-0.416463
EG6503	phoP	0.01 mM	Glycerol	C3	C	3	Adenosine 5'-phosphosulfate	Nucleosides, nucleotides, and analogues	2.41183
EG17048	mgtA mgtB	0.01 mM	Glycerol	D1	D	1	Adenosine 5'-phosphosulfate	Nucleosides, nucleotides, and analogues	-0.416463
EG17048	mgtA mgtB	0.01 mM	Glycerol	D2	D	2	Adenosine 5'-phosphosulfate	Nucleosides, nucleotides, and analogues	-0.416463
EG17048	mgtA mgtB	0.01 mM	Glycerol	D3	D	3	Adenosine 5'-phosphosulfate	Nucleosides, nucleotides, and analogues	-0.416463
EL4	mgtC	0.01 mM	Glycerol	E1	E	1	Adenosine 5'-phosphosulfate	Nucleosides, nucleotides, and analogues	-0.416463
EL4	mgtC	0.01 mM	Glycerol	E2	E	2	Adenosine 5'-phosphosulfate	Nucleosides, nucleotides, and analogues	-0.416463
EL4	mgtC	0.01 mM	Glycerol	E3	E	3	Adenosine 5'-phosphosulfate	Nucleosides, nucleotides, and analogues	-0.416463
14028s	wild-type	10.0 mM	Glycerol	A1	A	1	ADP	Nucleosides, nucleotides, and analogues	-0.203759
14028s	wild-type	10.0 mM	Glycerol	A2	A	2	ADP	Nucleosides, nucleotides, and analogues	-0.203759
14028s	wild-type	10.0 mM	Glycerol	A3	A	3	ADP	Nucleosides, nucleotides, and analogues	-0.203759
14028s	wild-type	0.01 mM	Glycerol	B1	B	1	ADP	Nucleosides, nucleotides, and analogues	-0.203759
14028s	wild-type	0.01 mM	Glycerol	B2	B	2	ADP	Nucleosides, nucleotides, and analogues	-0.203759
14028s	wild-type	0.01 mM	Glycerol	B3	B	3	ADP	Nucleosides, nucleotides, and analogues	-0.203759
EG6503	phoP	0.01 mM	Glycerol	C1	C	1	ADP	Nucleosides, nucleotides, and analogues	2.85263
EG6503	phoP	0.01 mM	Glycerol	C2	C	2	ADP	Nucleosides, nucleotides, and analogues	-0.203759
EG6503	phoP	0.01 mM	Glycerol	C3	C	3	ADP	Nucleosides, nucleotides, and analogues	-0.203759
EG17048	mgtA mgtB	0.01 mM	Glycerol	D1	D	1	ADP	Nucleosides, nucleotides, and analogues	-0.203759
EG17048	mgtA mgtB	0.01 mM	Glycerol	D2	D	2	ADP	Nucleosides, nucleotides, and analogues	-0.203759
EG17048	mgtA mgtB	0.01 mM	Glycerol	D3	D	3	ADP	Nucleosides, nucleotides, and analogues	-0.203759
EL4	mgtC	0.01 mM	Glycerol	E1	E	1	ADP	Nucleosides, nucleotides, and analogues	-0.203759
EL4	mgtC	0.01 mM	Glycerol	E2	E	2	ADP	Nucleosides, nucleotides, and analogues	-0.203759
EL4	mgtC	0.01 mM	Glycerol	E3	E	3	ADP	Nucleosides, nucleotides, and analogues	-0.203759
14028s	wild-type	10.0 mM	Glycerol	A1	A	1	FMN	Nucleosides, nucleotides, and analogues	0.194295
14028s	wild-type	10.0 mM	Glycerol	A2	A	2	FMN	Nucleosides, nucleotides, and analogues	-0.101507
14028s	wild-type	10.0 mM	Glycerol	A3	A	3	FMN	Nucleosides, nucleotides, and analogues	0.141571
14028s	wild-type	0.01 mM	Glycerol	B1	B	1	FMN	Nucleosides, nucleotides, and analogues	0.720039
14028s	wild-type	0.01 mM	Glycerol	B2	B	2	FMN	Nucleosides, nucleotides, and analogues	0.368497
14028s	wild-type	0.01 mM	Glycerol	B3	B	3	FMN	Nucleosides, nucleotides, and analogues	-0.0146837
EG6503	phoP	0.01 mM	Glycerol	C1	C	1	FMN	Nucleosides, nucleotides, and analogues	-0.0749028
EG6503	phoP	0.01 mM	Glycerol	C2	C	2	FMN	Nucleosides, nucleotides, and analogues	-0.248226
EG6503	phoP	0.01 mM	Glycerol	C3	C	3	FMN	Nucleosides, nucleotides, and analogues	-0.269393
EG17048	mgtA mgtB	0.01 mM	Glycerol	D1	D	1	FMN	Nucleosides, nucleotides, and analogues	-1.6266
EG17048	mgtA mgtB	0.01 mM	Glycerol	D2	D	2	FMN	Nucleosides, nucleotides, and analogues	0.318568
EG17048	mgtA mgtB	0.01 mM	Glycerol	D3	D	3	FMN	Nucleosides, nucleotides, and analogues	0.484109
EL4	mgtC	0.01 mM	Glycerol	E1	E	1	FMN	Nucleosides, nucleotides, and analogues	-0.0350316
EL4	mgtC	0.01 mM	Glycerol	E2	E	2	FMN	Nucleosides, nucleotides, and analogues	-0.155476
EL4	mgtC	0.01 mM	Glycerol	E3	E	3	FMN	Nucleosides, nucleotides, and analogues	0.29874
14028s	wild-type	10.0 mM	Glycerol	A1	A	1	UDP-Glucose	Nucleotide sugars	0.570547
14028s	wild-type	10.0 mM	Glycerol	A2	A	2	UDP-Glucose	Nucleotide sugars	0.393735
14028s	wild-type	10.0 mM	Glycerol	A3	A	3	UDP-Glucose	Nucleotide sugars	0.272747
14028s	wild-type	0.01 mM	Glycerol	B1	B	1	UDP-Glucose	Nucleotide sugars	-0.374331
14028s	wild-type	0.01 mM	Glycerol	B2	B	2	UDP-Glucose	Nucleotide sugars	-0.28296
14028s	wild-type	0.01 mM	Glycerol	B3	B	3	UDP-Glucose	Nucleotide sugars	-1.37808
EG6503	phoP	0.01 mM	Glycerol	C1	C	1	UDP-Glucose	Nucleotide sugars	0.764132
EG6503	phoP	0.01 mM	Glycerol	C2	C	2	UDP-Glucose	Nucleotide sugars	0.815622
EG6503	phoP	0.01 mM	Glycerol	C3	C	3	UDP-Glucose	Nucleotide sugars	0.669369
EG17048	mgtA mgtB	0.01 mM	Glycerol	D1	D	1	UDP-Glucose	Nucleotide sugars	-0.831412
EG17048	mgtA mgtB	0.01 mM	Glycerol	D2	D	2	UDP-Glucose	Nucleotide sugars	-0.20049
EG17048	mgtA mgtB	0.01 mM	Glycerol	D3	D	3	UDP-Glucose	Nucleotide sugars	-0.880296
EL4	mgtC	0.01 mM	Glycerol	E1	E	1	UDP-Glucose	Nucleotide sugars	0.356683
EL4	mgtC	0.01 mM	Glycerol	E2	E	2	UDP-Glucose	Nucleotide sugars	0.229433
EL4	mgtC	0.01 mM	Glycerol	E3	E	3	UDP-Glucose	Nucleotide sugars	-0.124703
14028s	wild-type	10.0 mM	Glycerol	A1	A	1	UDP-N-Acetyl-D-glucosamine	Nucleotide sugars	-0.0303777
14028s	wild-type	10.0 mM	Glycerol	A2	A	2	UDP-N-Acetyl-D-glucosamine	Nucleotide sugars	-0.241652
14028s	wild-type	10.0 mM	Glycerol	A3	A	3	UDP-N-Acetyl-D-glucosamine	Nucleotide sugars	-0.471304
14028s	wild-type	0.01 mM	Glycerol	B1	B	1	UDP-N-Acetyl-D-glucosamine	Nucleotide sugars	-0.691953
14028s	wild-type	0.01 mM	Glycerol	B2	B	2	UDP-N-Acetyl-D-glucosamine	Nucleotide sugars	-0.658834
14028s	wild-type	0.01 mM	Glycerol	B3	B	3	UDP-N-Acetyl-D-glucosamine	Nucleotide sugars	-1.89631
EG6503	phoP	0.01 mM	Glycerol	C1	C	1	UDP-N-Acetyl-D-glucosamine	Nucleotide sugars	1.10901
EG6503	phoP	0.01 mM	Glycerol	C2	C	2	UDP-N-Acetyl-D-glucosamine	Nucleotide sugars	1.13081
EG6503	phoP	0.01 mM	Glycerol	C3	C	3	UDP-N-Acetyl-D-glucosamine	Nucleotide sugars	1.12496
EG17048	mgtA mgtB	0.01 mM	Glycerol	D1	D	1	UDP-N-Acetyl-D-glucosamine	Nucleotide sugars	-0.29516
EG17048	mgtA mgtB	0.01 mM	Glycerol	D2	D	2	UDP-N-Acetyl-D-glucosamine	Nucleotide sugars	-0.202471
EG17048	mgtA mgtB	0.01 mM	Glycerol	D3	D	3	UDP-N-Acetyl-D-glucosamine	Nucleotide sugars	-0.52734
EL4	mgtC	0.01 mM	Glycerol	E1	E	1	UDP-N-Acetyl-D-glucosamine	Nucleotide sugars	0.566249
EL4	mgtC	0.01 mM	Glycerol	E2	E	2	UDP-N-Acetyl-D-glucosamine	Nucleotide sugars	0.615884
EL4	mgtC	0.01 mM	Glycerol	E3	E	3	UDP-N-Acetyl-D-glucosamine	Nucleotide sugars	0.468489
14028s	wild-type	10.0 mM	Glycerol	A1	A	1	Glutathione disulfide	Amino acid derivatives	1.27649
14028s	wild-type	10.0 mM	Glycerol	A2	A	2	Glutathione disulfide	Amino acid derivatives	1.27105
14028s	wild-type	10.0 mM	Glycerol	A3	A	3	Glutathione disulfide	Amino acid derivatives	1.52505
14028s	wild-type	0.01 mM	Glycerol	B1	B	1	Glutathione disulfide	Amino acid derivatives	1.19945
14028s	wild-type	0.01 mM	Glycerol	B2	B	2	Glutathione disulfide	Amino acid derivatives	1.4786
14028s	wild-type	0.01 mM	Glycerol	B3	B	3	Glutathione disulfide	Amino acid derivatives	1.08469
EG6503	phoP	0.01 mM	Glycerol	C1	C	1	Glutathione disulfide	Amino acid derivatives	-1.89706
EG6503	phoP	0.01 mM	Glycerol	C2	C	2	Glutathione disulfide	Amino acid derivatives	-1.89706
EG6503	phoP	0.01 mM	Glycerol	C3	C	3	Glutathione disulfide	Amino acid derivatives	-1.89706
EG17048	mgtA mgtB	0.01 mM	Glycerol	D1	D	1	Glutathione disulfide	Amino acid derivatives	-1.89706
EG17048	mgtA mgtB	0.01 mM	Glycerol	D2	D	2	Glutathione disulfide	Amino acid derivatives	-0.501549
EG17048	mgtA mgtB	0.01 mM	Glycerol	D3	D	3	Glutathione disulfide	Amino acid derivatives	-1.89706
EL4	mgtC	0.01 mM	Glycerol	E1	E	1	Glutathione disulfide	Amino acid derivatives	0.653795
EL4	mgtC	0.01 mM	Glycerol	E2	E	2	Glutathione disulfide	Amino acid derivatives	0.925196
EL4	mgtC	0.01 mM	Glycerol	E3	E	3	Glutathione disulfide	Amino acid derivatives	0.572525
14028s	wild-type	10.0 mM	Glycerol	A1	A	1	NAD+	Nucleosides, nucleotides, and analogues	0.67853
14028s	wild-type	10.0 mM	Glycerol	A2	A	2	NAD+	Nucleosides, nucleotides, and analogues	0.328545
14028s	wild-type	10.0 mM	Glycerol	A3	A	3	NAD+	Nucleosides, nucleotides, and analogues	0.421074
14028s	wild-type	0.01 mM	Glycerol	B1	B	1	NAD+	Nucleosides, nucleotides, and analogues	0.0477348
14028s	wild-type	0.01 mM	Glycerol	B2	B	2	NAD+	Nucleosides, nucleotides, and analogues	0.277721
14028s	wild-type	0.01 mM	Glycerol	B3	B	3	NAD+	Nucleosides, nucleotides, and analogues	-0.464285
EG6503	phoP	0.01 mM	Glycerol	C1	C	1	NAD+	Nucleosides, nucleotides, and analogues	0.385939
EG6503	phoP	0.01 mM	Glycerol	C2	C	2	NAD+	Nucleosides, nucleotides, and analogues	0.369903
EG6503	phoP	0.01 mM	Glycerol	C3	C	3	NAD+	Nucleosides, nucleotides, and analogues	0.484323
EG17048	mgtA mgtB	0.01 mM	Glycerol	D1	D	1	NAD+	Nucleosides, nucleotides, and analogues	-0.642892
EG17048	mgtA mgtB	0.01 mM	Glycerol	D2	D	2	NAD+	Nucleosides, nucleotides, and analogues	-0.19817
EG17048	mgtA mgtB	0.01 mM	Glycerol	D3	D	3	NAD+	Nucleosides, nucleotides, and analogues	-0.7853
EL4	mgtC	0.01 mM	Glycerol	E1	E	1	NAD+	Nucleosides, nucleotides, and analogues	-0.216356
EL4	mgtC	0.01 mM	Glycerol	E2	E	2	NAD+	Nucleosides, nucleotides, and analogues	-0.0989853
EL4	mgtC	0.01 mM	Glycerol	E3	E	3	NAD+	Nucleosides, nucleotides, and analogues	-0.587782

## Sheet: wild-type, 0.01 v 10.0 mM p<0.1
	FC	log2(FC)	raw.pval	#NAME?
D-Glyceraldehdye 3-phosphate	0.28424	-1.8148	5.0866e-05	4.2936
Pyruvate	0.41219	-1.2786	5.3369e-05	4.2727
Tyrosine	0.48813	-1.0347	0.00014972	3.8247
Glycerate	8.0219	3.0039	0.00025231	3.5981
Asparagine	0.49356	-1.0187	0.00050369	3.2978
Inosine	10.177	3.3472	0.00067952	3.1678
Pantothenate	2.4337	1.2832	0.00072133	3.1419
D-Ribose phosphate	0.24003	-2.0587	0.001791	2.7469
Guanosine	8.9273	3.1582	0.0018337	2.7367
Gluconolactone	2.826	1.4988	0.0019929	2.7005
Glycine	3.001	1.5855	0.0021559	2.6664
Deoxyinosine	11.988	3.5836	0.0031594	2.5004
Thymine	3.0602	1.6136	0.0032167	2.4926
Nicotinate	2.5161	1.3312	0.0037727	2.4233
D-Sedoheptulose 7-phosphate	0.29014	-1.7852	0.0042539	2.3712
Glycinamide ribotide (GAR)	13.641	3.7699	0.0054829	2.261
Uracil	12.057	3.5918	0.0064017	2.1937
Guanine	2.2074	1.1423	0.0076468	2.1165
Tryptophan	0.33563	-1.5751	0.011558	1.9371
sn-Glycerol 3-phosphate	0.20179	-2.3091	0.011644	1.9339
Uridine	82.222	6.3614	0.014797	1.8298
N-Acetyl-D-glucosamine phosphate	0.20144	-2.3116	0.015118	1.8205
2-Hydroxyglutaric acid	0.32561	-1.6188	0.020273	1.6931
2,3-Dihydroxybenzoate	0.3411	-1.5517	0.021454	1.6685
S-Ribosyl-L-homocysteine	0.45231	-1.1446	0.023725	1.6248
Hypoxanthine	2.1001	1.0705	0.028694	1.5422
Proline	2.1262	1.0883	0.03328	1.4778
UDP-glucose	0.23517	-2.0882	0.039199	1.4067
N-Acetylglutamine	0.4474	-1.1604	0.042356	1.3731
Taurine	2.1887	1.1301	0.048595	1.3134
Xanthosine	4.2075	2.073	0.048675	1.3127
Cystathionine	2.628	1.394	0.056414	1.2486
Glutamine	0.42156	-1.2462	0.058313	1.2342
Creatine	2.5557	1.3537	0.083428	1.0787
Dihydroorotate	0.46058	-1.1185	0.086217	1.0644
Cytidine	43.327	5.4372	0.098979	1.0045

## Sheet: phoP v wild-type, p<0.1
	FC	log2(FC)	raw.pval	#NAME?
Pantothenate	0.15887	-2.654	3.648e-06	5.4379
Glutathione disulfide	0.00022871	-12.094	1.1892e-05	4.9247
D-Glucosamine phosphate	2.1779	1.123	2.2746e-05	4.6431
Glutathione	0.00099271	-9.9763	5.7084e-05	4.2435
Tyrosine	2.4709	1.3051	7.4467e-05	4.128
Glycinamide ribotide (GAR)	0.023865	-5.389	0.00019138	3.7181
Gluconolactone	0.20328	-2.2985	0.00036347	3.4395
Glutamine	0.15134	-2.7242	0.0005849	3.2329
Glycerate	0.19685	-2.3448	0.00073792	3.132
Guanine	2.6377	1.3993	0.00085632	3.0674
N-Acetylglutamine	0.099819	-3.3245	0.00099273	3.0032
sn-Glycerol 3-phosphate	6.8909	2.7847	0.0012667	2.8973
Tryptophan	4.4558	2.1557	0.0014898	2.8269
N-Acetyl-D-glucosamine phosphate	12.158	3.6039	0.0024208	2.616
2-Aminoadipate	0.44322	-1.1739	0.0028528	2.5447
D-Glyceraldehdye 3-phosphate	3.5932	1.8453	0.0041318	2.3839
AMP (dGMP)	3.6474	1.8669	0.0052363	2.281
GMP	3.4036	1.7671	0.0054714	2.2619
UDP-N-Acetyl-D-glucosamine	46.38	5.5354	0.005642	2.2486
Xanthosine	0.01022	-6.6124	0.0058529	2.2326
Ophthalmate	0.0039905	-7.9692	0.0060832	2.2159
dAMP	14.207	3.8285	0.0062346	2.2052
dTMP	2.6531	1.4077	0.0088235	2.0544
Orotate	2.1946	1.134	0.011938	1.9231
UDP-Glucose	6.9999	2.8073	0.01559	1.8072
Inosine	0.23346	-2.0987	0.016809	1.7745
Deoxyinosine	0.15358	-2.7029	0.022943	1.6394
Uridine	0.086088	-3.538	0.030643	1.5137
O-Acetyl-L-serine	2.3295	1.22	0.03354	1.4744
Xylose	0.46714	-1.0981	0.051167	1.291
FMN	0.47699	-1.068	0.06576	1.182
Cytidine	0.03828	-4.7073	0.088474	1.0532

## Sheet: mgtA mgtB v wild-type, p<0.1
	FC	log2(FC)	raw.pval	#NAME?
Tyrosine	2.2724	1.1842	9.0574e-05	4.043
AMP (dGMP)	6.3015	2.6557	0.00015524	3.809
Glycinamide ribotide (GAR)	0.023865	-5.389	0.00019138	3.7181
Methionine sulfoxide	2.412	1.2702	0.00026151	3.5825
D-Glucosamine phosphate	2.1959	1.1348	0.00027132	3.5665
Glutamine	0.07049	-3.8264	0.00054952	3.26
Glutathione	0.0046018	-7.7636	0.00067048	3.1736
Orotate	3.6642	1.8735	0.0020556	2.6871
Pantothenate	0.28426	-1.8147	0.0022015	2.6573
dTMP	3.2365	1.6944	0.0038247	2.4174
Glutathione disulfide	0.00089737	-10.122	0.004678	2.3299
Gluconolactone	0.28538	-1.809	0.0052414	2.2806
dAMP	11.556	3.5306	0.0086765	2.0617
Tryptophan	3.2172	1.6858	0.010733	1.9693
D-Glucose phosphate	0.38957	-1.36	0.012977	1.8868
2-Aminoadipate	0.47054	-1.0876	0.015846	1.8001
S-Ribosyl-L-homocysteine	0.37724	-1.4065	0.020249	1.6936
sn-Glycerol 3-phosphate	2.6051	1.3813	0.022188	1.6539
2,3-Dihydroxybenzoate	2.3024	1.2032	0.032793	1.4842
D-Glyceraldehdye 3-phosphate	3.5557	1.8301	0.045983	1.3374
Uric acid	3.828	1.9366	0.061496	1.2112
N-Acetylglutamine	0.074256	-3.7513	0.081066	1.0912
N-Acetylornithine	0.2734	-1.8709	0.086364	1.0637

## Sheet: mgtC v wild-type, p<0.1
	FC	log2(FC)	raw.pval	#NAME?
Pantothenate	0.14283	-2.8076	6.5182e-05	4.1859
Tyrosine	2.4227	1.2766	8.1651e-05	4.088
Glycinamide ribotide (GAR)	0.020818	-5.586	0.0001748	3.7575
UMP	3.3405	1.7401	0.00059749	3.2237
GMP	4.4942	2.1681	0.00073792	3.132
AMP (dGMP)	3.8277	1.9365	0.00089256	3.0494
N-Acetyl-D-glucosamine phosphate	18.151	4.1819	0.0011386	2.9436
dTMP	3.9031	1.9646	0.0012553	2.9013
Tryptophan	4.7918	2.2606	0.0014129	2.8499
Xanthine	0.49981	-1.0005	0.0027808	2.5558
dAMP	14.141	3.8218	0.0034706	2.4596
sn-Glycerol 3-phosphate	4.5221	2.177	0.0044056	2.356
Serine	0.41066	-1.284	0.0045855	2.3386
D-Glucose phosphate	2.59	1.373	0.0062549	2.2038
Glutathione	0.13326	-2.9077	0.0082008	2.0861
D-Sedoheptulose 7-phosphate	3.0745	1.6204	0.008742	2.0584
D-Glucosamine phosphate	3.3164	1.7296	0.0099308	2.003
Orotate	2.9578	1.5645	0.010386	1.9836
Glycerate	0.33312	-1.5859	0.011731	1.9307
D-Glyceraldehdye 3-phosphate	5.5661	2.4767	0.012757	1.8943
UDP-N-Acetyl-D-glucosamine	15.453	3.9498	0.016293	1.788
D-Ribose phosphate	2.0552	1.0393	0.018618	1.7301
Gluconolactone	0.37052	-1.4324	0.024092	1.6181
Glutathione disulfide	0.15838	-2.6585	0.027444	1.5615
N-Acetylornithine	0.20818	-2.2641	0.03625	1.4407
Inosine	0.38088	-1.3926	0.038702	1.4123
Ophthalmate	0.3601	-1.4735	0.053848	1.2688
N-Acetylglutamine	0.44366	-1.1725	0.05463	1.2626
Xylose	0.47542	-1.0727	0.065632	1.1829
N-Acetylglutamate	0.02667	-5.2286	0.085429	1.0684
UDP-Glucose	2.9528	1.5621	0.093203	1.0306

## Sheet: phoP v mgtA mgtB, p<0.1
	t.stat	p.value	#NAME?	FDR
Glycerate	-16.551	7.8046e-05	4.1076	0.0037663
UDP-N-acetyl-D-glucosamine	15.11	0.00011182	3.9515	0.0037663
N-Acetylglutamate	-14.795	0.00012149	3.9154	0.0037663
Arginine	10.303	0.00050061	3.3005	0.011639
Orotate	-9.099	0.00080908	3.092	0.015049
Nicotinate	-7.0392	0.0021467	2.6682	0.033244
Aspartate	-6.7566	0.0025022	2.6017	0.033244
sn-Glycerol 3-phosphate	6.4468	0.0029795	2.5259	0.034636
UDP-glucose	6.2185	0.0034042	2.468	0.035176
Glycine	-5.468	0.0054414	2.2643	0.050605
NAD+	5.2966	0.0061014	2.2146	0.051584
Xylitol	-5.161	0.0066936	2.1743	0.051875
Xanthosine	-4.78	0.0087755	2.0567	0.062779
D-Glucose phosphate	4.217	0.01351	1.8693	0.089748
Xylose	-4.1018	0.014831	1.8288	0.091953

## Sheet: phoP v mgtC, p<0.1
	t.stat	p.value	#NAME?	FDR
Glutathione disulfide	-24.51	1.6444e-05	4.784	0.0015293
Glutathione	-14.725	0.0001238	3.9073	0.0046277
2,3-Dihydroxybenzoate	13.219	0.00018924	3.723	0.0046277
UDP-N-acetyl-D-glucosamine	13.05	0.00019904	3.7011	0.0046277
2-Hydroxy-2-methylsuccinate	10.582	0.00045126	3.3456	0.0083934
UMP	-8.336	0.0011318	2.9462	0.017296
Glutamine	-7.9442	0.0013596	2.8666	0.017296
D-Glucose phosphate	-7.7578	0.0014878	2.8274	0.017296
N-Acetylglutamine	-5.9867	0.0039143	2.4073	0.037325
Glutamate	-5.8504	0.0042583	2.3708	0.037325
N-Acetylglutamate	5.7927	0.0044148	2.3551	0.037325
O-Acetyl-L-serine	4.8454	0.008367	2.0774	0.059146
D-Ribose phosphate	-4.844	0.0083756	2.077	0.059146
NAD+	4.7126	0.0092219	2.0352	0.059146
Ophthalmate	-4.667	0.0095397	2.0205	0.059146
Guanine	4.5471	0.010441	1.9813	0.060686
Glycine	4.1492	0.01427	1.8456	0.077006
2-Hydroxyglutaric acid	4.0338	0.015684	1.8045	0.077006
UDP-glucose	3.966	0.016594	1.7801	0.077006
Pyroglutamic acid	3.924	0.017189	1.7647	0.077006
D-Glucosamine 1	3.9104	0.017388	1.7597	0.077006
D-Glucosamine 2	3.7633	0.019718	1.7051	0.082302
Serine	3.7268	0.020354	1.6913	0.082302
Lysine	3.6289	0.022182	1.654	0.084723
2-Aminoadipate	-3.5992	0.022775	1.6425	0.084723
Deoxyinosine	-3.5347	0.024129	1.6175	0.086306

## Sheet: mgtA mgtB v mgtC, p<0.1
	t.stat	p.value	#NAME?	FDR
N-Acetylglutamate	25.443	1.4172e-05	4.8486	0.0012897
Arginine	-11.28	0.00035197	3.4535	0.016014
Glycine	9.4696	0.00069374	3.1588	0.016275
Glutamine	-8.8548	0.00089822	3.0466	0.016275
Aspartate	8.5642	0.0010208	2.9911	0.016275
UDP-N-acetyl-D-glucosamine	-8.4235	0.0010875	2.9636	0.016275
D-Glucose phosphate	-8.1184	0.0012519	2.9024	0.016275
Xylitol	7.2627	0.0019088	2.7192	0.021713
Glutathione	-6.4883	0.0029094	2.5362	0.027587
Glutamate	-6.4167	0.0030315	2.5183	0.027587
Proline	6.2	0.0034417	2.4632	0.028473
Lysine	5.8395	0.0042873	2.3678	0.032512
D-Sedoheptulose 7-phosphate	-5.3775	0.0057782	2.2382	0.037708
Pyroglutamic acid	5.3716	0.0058012	2.2365	0.037708
Carnitine	4.6985	0.0093189	2.0306	0.056287
Histidine	4.6179	0.0098965	2.0045	0.056287
Glutathione disulfide	-4.5047	0.010784	1.9672	0.057726
AMP (dGMP)	4.3501	0.012156	1.9152	0.061456
D-Glucosamine 2	4.2351	0.013316	1.8756	0.063774
1-Methyladenosine	-3.9425	0.016925	1.7715	0.077007
Nicotinate	3.8355	0.018531	1.7321	0.078442
UMP	-3.7635	0.019714	1.7052	0.078442
Succinate (Methylmalonate)	3.757	0.019826	1.7028	0.078442
2,3-Dihydroxybenzoate	3.7068	0.020712	1.6838	0.078535
Serine	3.4284	0.026575	1.5755	0.093694
O-Acetyl-L-serine	3.3939	0.027431	1.5618	0.093694
Fumarate	3.3682	0.028091	1.5514	0.093694
Uric acid	3.3403	0.028829	1.5402	0.093694

## Sheet: Fig. 2A
crp*	phoP	mgtA mgtB	mgtC
Tryptophan	UDP-N-Acetyl-D-glucosamine	dAMP	N-Acetyl-D-glucosamine phosphate
Methionine sulfoxide	dAMP	AMP (dGMP)	UDP-N-Acetyl-D-glucosamine
D-Glyceraldehyde 3-phosphate	N-Acetyl-D-glucosamine phosphate	Uric acid	dAMP
2-Aminoadipate	UDP-Glucose	Orotate	D-Glyceraldehyde 3-phosphate
Glutamine	sn-Glycerol 3-phosphate	D-Glyceraldehyde 3-phosphate	Tryptophan
N-Acetyl-D-glucosamine	Tryptophan	dTMP	sn-Glycerol 3-phosphate
D-Sedoheptulose 7-phosphate	AMP (dGMP)	Tryptophan	GMP
sn-Glycerol 3-phosphate	D-Glyceraldehyde 3-phosphate	sn-Glycerol 3-phosphate	dTMP
	GMP	Methionine sulfoxide	AMP (dGMP)
	dTMP	2,3-Dihydroxybenzoate	UMP
	Guanine	Tyrosine	D-Glucosamine phosphate
	Tyrosine	D-Glucosamine phosphate	D-Sedoheptulose 7-phosphate
	O-Acetyl-L-serine		Orotate
	Orotate		UDP-Glucose
	D-Glucosamine phosphate		D-Glucose phosphate
			Tyrosine
			D-Ribose phosphate

## Sheet: Fig. 2B
crp*	phoP	mgtA mgtB	mgtC
Thymine	FMN	2-Aminoadipate	Xanthine
Guanine	Xylose	D-Glucose phosphate	Xylose
Proline	2-Aminoadipate	S-Ribosyl-L-homocysteine	N-Acetylglutamine
N-Acetylglutamate	Inosine	Gluconolactone	Serine
Glutathione	Gluconolactone	Pantothenate	Inosine
Xanthosine	Glycerate	N-Acetylornithine	Gluconolactone
Glycinamide ribotide (GAR)	Pantothenate	N-Acetylglutamine	Ophthalmate
	Deoxyinosine	Glutamine	Glycerate
	Glutamine	Glycinamide ribotide (GAR)	N-Acetylornithine
	N-Acetylglutamine	Glutathione	Glutathione disulfide
	Uridine	Glutathione disulfide	Pantothenate
	Cytidine		Glutathione
	Glycinamide ribotide (GAR)		N-Acetylglutamate
	Xanthosine		Glycinamide ribotide (GAR)
	Ophthalmate
	Glutathione
	Glutathione disulfide

[truncated: 28 more sheets: Fig. 2C-2D, Fig. 2E-2F, Fig. 3A-3B, Fig. 3C-3D, Fig. 3E-3F, Fig. 3G-3H, Fig. 4A-4C, Fig. 4D-4F, S4H-S4J, Fig. 5A-5C, S7D-S7F, Fig. 5D-5F, Fig. 6A-6C, Fig. 6D-6F, Fig. S2A-S2B, Fig. S2C-S2D, Fig. S3A-S3B, Fig. S3C-S3D, Fig. S3E-S3F, Fig. S3G-S3H, Fig. S3I-S3J, Fig. S4B-S4G …]
