# Supplementary material for: The master virulence regulator PhoP dictates carbon metabolism by controlling cyclic AMP synthesis in Salmonella
Source: PLoS Biol. 2025 Dec 18;23(12):e3003566. doi: 10.1371/journal.pbio.3003566 (PMC12714265; doi:10.1371/journal.pbio.3003566)
Supplement: S2 Data — (XLSX) [file pbio.3003566.s002.xlsx]

## Sheet: Sheet1
Data S2. Bacterial Strains Used in This Study.
Name	Species	Pedigree	Genotype	Plasmid	Selection	Reference
14028s	S. Typhimurium	14028s	wild-type			[1]
MS7953s	S. Typhimurium	14028s	phoP7953::Tn10		Tc	[1]
EG17048	S. Typhimurium	14028s	mgtA mgtB			[2]
EL4	S. Typhimurium	14028s	mgtC			[3]
EG6616	S. Typhimurium	14028s	cyaA::Tn10		Tc	[4]
EG6617	S. Typhimurium	14028s	crp::Tn10		Tc	[4]
NDP057	S. Typhimurium	14028s	mlc::Cm		Cm	This study
NDP082	S. Typhimurium	14028s	crp* (A145T)			[4]
NDP100	S. Typhimurium	14028s	crp- (E73A)			[4]
NDP136	S. Typhimurium	14028s	phoP::Tn10 crp* (A145T)		Tc	This study
NDP137	S. Typhimurium	14028s	phoP::Tn10 crp- (E73A)		Tc	This study
NDP138	S. Typhimurium	14028s	mgtA::Km mgtB::Cm		Km, Cm	This study
NDP143	S. Typhimurium	14028s	crp* (A145T) mgtA::Km mgtB::Cm		Km, Cm	This study
NDP144	S. Typhimurium	14028s	crp- (E73A) mgtA::Km mgtB::Cm		Km, Cm	This study
NDP146	S. Typhimurium	14028s	crp* (A145T) mgtC::Km		Km	This study
NDP147	S. Typhimurium	14028s	crp- (E73A) mgtC::Km		Km	This study
NDP069	S. Typhimurium	14028s	wild-type	pCAMP	Amp	This study
NDP070	S. Typhimurium	14028s	phoP7953::Tn10	pCAMP	Tc, Amp	This study
NDP071	S. Typhimurium	14028s	mgtA mgtB	pCAMP	Amp	This study
NDP072	S. Typhimurium	14028s	mgtC	pCAMP	Amp	This study
NDP131	S. Typhimurium	14028s	cyaA::Tn10	pCAMP	Tc, Amp	This study
NDP132	S. Typhimurium	14028s	crp::Tn10	pCAMP	Tc, Amp	This study
NDP133	S. Typhimurium	14028s	crp* (A145T)	pCAMP	Amp	This study
NDP134	S. Typhimurium	14028s	crp- (E73A)	pCAMP	Amp	This study
NDP170	S. Typhimurium	14028s	mlc::Cm	pCAMP	Cm, Amp	This study
NDP214	S. Typhimurium	14028s	crp* (A145T) mgtA::Km mgtB::Cm	pCAMP	Km, Cm, Amp	This study
NDP215	S. Typhimurium	14028s	crp- (E73A) mgtA::Km mgtB::Cm	pCAMP	Km, Cm, Amp	This study
NDP280	S. Typhimurium	14028s	mgtA::Km mgtB::Cm	pCAMP	Km, Cm, Amp	This study
NDP096	S. Typhimurium	14028s	wild-type	pUHE-21-2::lacIq	Amp	[4]
EL473	S. Typhimurium	14028s	mgtC	pUHE-21-2::lacIq	Amp	[3]
EL474	S. Typhimurium	14028s	mgtC	pUHE-mgtC	Amp	[3]
MP1393	S. Typhimurium	14028s	mgtC	pUHE-atpAGD	Amp	[2]
EG13135	S. Typhimurium	14028s	phoP7953::Tn10	pUHE-21-2::lacIq	Amp	This study
NDP339	S. Typhimurium	14028s	phoP7953::Tn10	pUHE-atpAGD	Tc, Amp	This study
References
1	Fields PI, Groisman EA, Heffron F. A Salmonella Locus that Controls Resistance to Microbicidal Proteins from Phagocytic Cells. Science. 1989;243: 1059–1062. doi:10.1126/science.2646710
2	Pontes MH, Yeom J, Groisman EA. Reducing Ribosome Biosynthesis Promotes Translation during Low Mg2+ Stress. Mol Cell. 2016;64: 480–492. doi:10.1016/j.molcel.2016.05.008
3	Lee E-J, Pontes MH, Groisman EA. A Bacterial Virulence Protein Promotes Pathogenicity by Inhibiting the Bacterium’s Own F1Fo ATP Synthase. Cell. 2013;154: 146–156. doi:10.1016/j.cell.2013.06.004
4	Pokorzynski ND, Jones KA, Campagna SR, Groisman EA. Cytoplasmic Mg2+ supersedes carbon source preference to dictate Salmonella metabolism. Proc Natl Acad Sci. 2025;122: e2424337122. doi:10.1073/pnas.2424337122
