# Supplementary material for: The master virulence regulator PhoP dictates carbon metabolism by controlling cyclic AMP synthesis in Salmonella
Source: PLoS Biol. 2025 Dec 18;23(12):e3003566. doi: 10.1371/journal.pbio.3003566 (PMC12714265; doi:10.1371/journal.pbio.3003566)
Supplement: S3 Data — (XLSX) [file pbio.3003566.s003.xlsx]

## Sheet: Sheet1
Data S3. Plasmids Used in This Study.
Name	Relevant Characteristics	Reference
pCP20	reppSC101ts l cI857 FLP AmpR CmR	[1]
pKD3	repR6Kg AmpR FRT CmR FRT	[1]
pKD4	repR6Kg AmpR FRT KmR FRT	[1]
pKD46	reppSC101ts AmpR ParaBAD-𝛾βexo	[1]
pUHE-21-2::lacIq	reppMB1 lacIq AmpR vector control	[2]
pUHE-atpAGD	reppMB1 lacIq AmpR Plac-atpAGD	[3]
pUHE-mgtC	reppMB1 lacIq AmpR Plac-mgtC	[4]
pCAMP	reppMB1 AmpR malT promoter controlling promoterless egfp gene, yffH promoter controlling promoterless tdTomato gene	This study
Referneces
1	Datsenko KA, Wanner BL. One-step inactivation of chromosomal genes in Escherichia coli K-12 using PCR products. Proc Natl Acad Sci U A. 2000/06/01 ed. 2000;97: 6640–5. doi:10.1073/pnas.120163297
2	Soncini FC, Véscovi EG, Groisman EA. Transcriptional autoregulation of the Salmonella typhimurium phoPQ operon. J Bacteriol. 1995;177: 4364–4371. doi:10.1128/jb.177.15.4364-4371.1995
3	Pontes MH, Groisman EA. Protein synthesis controls phosphate homeostasis. Genes Dev. 2018;32: 79–92. doi:10.1101/gad.309245.117
4	Lee E-J, Pontes MH, Groisman EA. A Bacterial Virulence Protein Promotes Pathogenicity by Inhibiting the Bacterium’s Own F1Fo ATP Synthase. Cell. 2013;154: 146–156. doi:10.1016/j.cell.2013.06.004
