# Supplementary material for: The master virulence regulator PhoP dictates carbon metabolism by controlling cyclic AMP synthesis in Salmonella
Source: PLoS Biol. 2025 Dec 18;23(12):e3003566. doi: 10.1371/journal.pbio.3003566 (PMC12714265; doi:10.1371/journal.pbio.3003566)
Supplement: S4 Data — (XLSX) [file pbio.3003566.s004.xlsx]

## Sheet: Sheet1
Data S4. Oligonucleotide Primers Used in This Study.
Primer ID	Primer Name	Primer Sequence (5' -> 3')	Notes on Purpose
18398	glpK_RT_F	GAACACGACCCGATGGAAAT	RT-qPCR
18399	glpK_RT_R	CGTTGGTTGGTGATACCGATAG	RT-qPCR
18404	ptsG_RT_F	CTGAAGAGATCGCCGCTAAA	RT-qPCR
18405	ptsG_RT_R	AGGCAGTTTGATACGGTAGAAG	RT-qPCR
17375	ffh_qRT_F	CTGAAGAAAGGCGACGGTTT	qRT-PCR on ffh (standard)
17376	ffh_qRT_R	CCCGGTAATTTGCCCATCAG	qRT-PCR on ffh (standard)
18954	PmalT_F2	GAGGCCCTTTCGTCTTCAAGaattcgcggctccggatgatgtccaggaca	Amplification of malT promoter from Salmonella enterica Typhimurium 14028s with 30-bp homolgy arms for fast-cloning to pSupR vector in place of PydeJ
18955	PmalT_R2	CATATGTATATCTCCTTCTTAAATctagtaagcaatcacttcactgtggg	Amplification of malT promoter from Salmonella enterica Typhimurium 14028s with 30-bp homolgy arms for fast-cloning to pSupR vector in place of PydeJ
18518	SupR_ydeJ_F	tactagATTTAAGAAGGAGATATACATATGAGT	Linearization of pSuprR to remove PydeJ for fast-cloning
18953	SupR_prom_R	gccgcgaattCTTGAAGACG	Linearization of pSupR to remove PydeJ for fast-cloning
18970	mlc_Cm_F	caccatagcacacagattatttcggagcgcgaaaataaagggagtgagcgGTGTAGGCTGGAGCTGCTTC	One step inactivation of mlc (STM14_1799) locus by priming off pKD3
18971	mlc_Cm_R	gggcaatcagcttgagttagcgcaaatttttgtacaacagttaaaaaatgCATATGAATATCCTCCTTAG	One step inactivation of mlc (STM14_1799) locus by priming off pKD3
